# Supplementary material for: 3,4-Di­methyl­thieno[2,3-b]thio­phene-2,5-dicarbo­nitrile
Source: Acta Crystallogr Sect E Struct Rep Online. 2013 Jul 17;69(Pt 8):o1272. doi: 10.1107/S1600536813017960 (PMC3793767; doi:10.1107/S1600536813017960)
Supplement: Supplementary file 1 [file e-69-o1272-sup1.cif]

##############################################################################
#                                                                            #
# This CIF contains the data in a paper accepted for publication in          #
# Acta Crystallographica Section E. It conforms to the requirements of       #
# Notes for Authors for Acta Crystallographica Section E, and has been       #
# peer reviewed under the auspices of the IUCr Commission on Journals.       #
#                                                                            #
# Full details of the Crystallographic Information File format               #
# are given in the paper "The Crystallographic Information File (CIF):       #
# a New Standard Archive File for Crystallography" by S. R. Hall, F. H.      #
# Allen and I. D. Brown [Acta Cryst. (1991), A47, 655-685].                  #
#                                                                            #
# The current version of the core CIF dictionary is obtainable from          #
# ftp://ftp.iucr.org/pub/cif_core.dic.                                       #
#                                                                            #
# Software is freely available for graphical display of the structure(s)     #
# in this CIF. For information consult the CIF software page                 #
# http://www.iucr.org/resources/cif/software.                                #
#                                                                            #
# This file may be used for bona fide research purposes within the           #
# scientific community so long as proper attribution is given to the journal # 
# article from which it was obtained.                                        #
#                                                                            #
##############################################################################
data_global
_audit_creation_method     'form.cif (version 2.0)'
_journal_data_validation_number     ?
_journal_date_recd_electronic     2013-06-24
_journal_date_accepted     2013-06-29
_journal_name_full     'Acta Crystallographica, Section E'
_journal_year     2013
_journal_volume     69
_journal_issue      8
_journal_page_first     o1272
_journal_page_last     o1272
_journal_paper_category     QO
_journal_paper_doi     10.1107/S1600536813017960
_journal_coeditor_code     RZ5077
_publ_contact_author_name     'Yousuf, S. '
_publ_contact_author_address
;
      H.E.J. Research Institute of Chemistry,
      International Cenetr for Chemical and Biological Sciences,
      University of Karachi,
      Karachi 75270, Pakistan
;
_publ_contact_author_email     'dr.sammer.yousuf@gmail.com'
_publ_contact_author_fax     '+92-21 34819018-9'
_publ_contact_author_phone     '+92-21 34824924'
_publ_section_title
;
3,4-Dimethylthieno[2,3-<i>b</i>]thiophene-2,5-dicarbonitrile
;
loop_
    _publ_author_name
    _publ_author_footnote
    _publ_author_address
    'Yahia Nasser Mabkhot '
;
Additional correspondence author, e-mail: yahia@ksu.edu.sa.
;
;     Department of Chemistry, College of Science,
      King Saud University,
      PO Box 2455, Riyadh 11451, Saudi Arabia
;
    'S. S. Al-Showiman' ?
;     Department of Chemistry, College of Science,
      King Saud University,
      PO Box 2455, Riyadh 11451, Saudi Arabia
;
    'Assem Barakat' ?
;     Department of Chemistry, College of Science,
      King Saud University,
      PO Box 2455, Riyadh 11451, Saudi Arabia
      Department of Chemistry, Faculty of Science,
      Alexandria University,  PO Box 426,
      Ibrahimia- 21321 Alexandria, Egypt
;
    'M. Iqbal Choudhary' ?
;     H.E.J. Research Institute of Chemistry,
      International Center for Chemical and Biological Sciences,
      University of Karachi,
      Karachi 75270, Pakistan
      Department of Chemistry, College of Science,
      King Saud University,
      PO Box 2455, Riyadh 11451, Saudi Arabia
;
    'Sammer Yousuf' ?
;     H.E.J. Research Institute of Chemistry,
      International Center for Chemical and Biological Sciences,
      University of Karachi,
      Karachi 75270, Pakistan
;
data_I
_audit_creation_method     SHELXL-97
_chemical_name_systematic
;
3,4-Dimethylthieno[2,3-<i>b</i>]thiophene-2,5-dicarbonitrile
;
_chemical_name_common     ?
_chemical_formula_moiety     'C10 H6 N2 S2'
_chemical_formula_sum     'C10 H6 N2 S2'
_chemical_formula_iupac     'C10 H6 N2 S2'
_chemical_formula_weight     218.31
_chemical_melting_point     ?
_symmetry_cell_setting     triclinic
_symmetry_space_group_name_H-M     'P -1'
_symmetry_space_group_name_Hall     '-P 1'
loop_
    _symmetry_equiv_pos_as_xyz
    'x, y, z'
    '-x, -y, -z'
_cell_length_a     7.2573(11)
_cell_length_b     10.1538(15)
_cell_length_c     13.665(2)
_cell_angle_alpha     94.467(3)
_cell_angle_beta     99.120(4)
_cell_angle_gamma     95.850(4)
_cell_volume     984.5(3)
_cell_formula_units_Z     4
_cell_measurement_reflns_used     1631
_cell_measurement_theta_min     1.52
_cell_measurement_theta_max     28.40
_cell_measurement_temperature     273(2)
_exptl_crystal_description     Block
_exptl_crystal_colour     Brown
_exptl_crystal_size_max     0.37
_exptl_crystal_size_mid     0.15
_exptl_crystal_size_min     0.11
_exptl_crystal_density_diffrn     1.473
_exptl_crystal_density_meas     ?
_exptl_crystal_density_method     'not measured'
_exptl_crystal_F_000     448
_exptl_absorpt_coefficient_mu     0.496
_exptl_absorpt_correction_type     multi-scan
_exptl_absorpt_process_details     '(SADABS; Bruker, 2000)'
_exptl_absorpt_correction_T_min     0.8376
_exptl_absorpt_correction_T_max     0.9474
_exptl_special_details
;
;
_diffrn_ambient_temperature     273(2)
_diffrn_radiation_type     MoK\a
_diffrn_radiation_wavelength     0.71073
_diffrn_radiation_source     'fine-focus sealed tube'
_diffrn_radiation_monochromator     graphite
_diffrn_measurement_device_type
;
Bruker SMART APEX CCD area-detector
;
_diffrn_measurement_method     '\w scan'
_diffrn_detector_area_resol_mean     ?
_diffrn_reflns_number     13821
_diffrn_reflns_av_R_equivalents     0.0528
_diffrn_reflns_av_sigmaI/netI     0.0684
_diffrn_reflns_theta_min     1.52
_diffrn_reflns_theta_max     28.40
_diffrn_reflns_theta_full     28.40
_diffrn_measured_fraction_theta_max     0.994
_diffrn_measured_fraction_theta_full     0.994
_diffrn_reflns_limit_h_min     -9
_diffrn_reflns_limit_h_max     9
_diffrn_reflns_limit_k_min     -13
_diffrn_reflns_limit_k_max     13
_diffrn_reflns_limit_l_min     -18
_diffrn_reflns_limit_l_max     18
_diffrn_standards_number     ?
_diffrn_standards_interval_count     ?
_diffrn_standards_interval_time     ?
_diffrn_standards_decay_%     ?
_refine_special_details
;
Refinement of <i>F</i>^2^ against ALL reflections. The weighted <i>R</i>-factor
<i>wR</i> and goodness of fit <i>S</i> are based on <i>F</i>^2^, conventional
<i>R</i>-factors <i>R</i> are based on <i>F</i>, with <i>F</i> set to zero for
negative <i>F</i>^2^. The threshold expression of <i>F</i>^2^ >
\s(<i>F</i>^2^) is used only for calculating <i>R</i>-factors(gt) <i>etc</i>.
and is not relevant to the choice of reflections for refinement.
<i>R</i>-factors based on <i>F</i>^2^ are statistically about twice as large
as those based on <i>F</i>, and <i>R</i>- factors based on ALL data will be
even larger.
;
_reflns_number_total     4912
_reflns_number_gt     3074
_reflns_threshold_expression     I>2sigma(I)
_refine_ls_structure_factor_coef     Fsqd
_refine_ls_matrix_type     full
_refine_ls_R_factor_all     0.0987
_refine_ls_R_factor_gt     0.0554
_refine_ls_wR_factor_gt     0.1122
_refine_ls_wR_factor_ref     0.1315
_refine_ls_goodness_of_fit_ref     0.985
_refine_ls_restrained_S_all     0.985
_refine_ls_number_reflns     4912
_refine_ls_number_parameters     257
_refine_ls_number_restraints     0
_refine_ls_hydrogen_treatment     constr
_refine_ls_weighting_scheme     calc
_refine_ls_weighting_details
         'calc w=1/[\s^2^(Fo^2^)+(0.0565P)^2^+0.0000P] where P=(Fo^2^+2Fc^2^)/3'
_atom_sites_solution_hydrogens     geom
_atom_sites_solution_primary     direct
_atom_sites_solution_secondary     difmap
_refine_ls_shift/su_max     0.001
_refine_ls_shift/su_mean     0.000
_refine_diff_density_max     0.371
_refine_diff_density_min     -0.239
_refine_ls_extinction_method     none
_refine_ls_extinction_coef     ?
loop_
    _atom_type_symbol
    _atom_type_description
    _atom_type_scat_dispersion_real
    _atom_type_scat_dispersion_imag
    _atom_type_scat_source
    'C' 'C' 0.0033 0.0016
                         'International Tables Vol C Tables 4.2.6.8 and 6.1.1.4'
    'H' 'H' 0.0000 0.0000
                         'International Tables Vol C Tables 4.2.6.8 and 6.1.1.4'
    'N' 'N' 0.0061 0.0033
                         'International Tables Vol C Tables 4.2.6.8 and 6.1.1.4'
    'S' 'S' 0.1246 0.1234
                         'International Tables Vol C Tables 4.2.6.8 and 6.1.1.4'
_computing_data_collection     'SMART (Bruker, 2000)'
_computing_cell_refinement     'SAINT (Bruker, 2000)'
_computing_data_reduction     'SAINT (Bruker, 2000)'
_computing_structure_solution     'SHELXS97 (Sheldrick, 2008)'
_computing_structure_refinement     'SHELXL97 (Sheldrick, 2008)'
_computing_molecular_graphics     'SHELXTL (Sheldrick, 2008)'
_computing_publication_material
;
SHELXTL (Sheldrick, 2008), PARST (Nardelli, 1995) and PLATON
(Spek, 2009)
;
loop_
    _atom_site_type_symbol
    _atom_site_label
    _atom_site_fract_x
    _atom_site_fract_y
    _atom_site_fract_z
    _atom_site_U_iso_or_equiv
    _atom_site_adp_type
    _atom_site_calc_flag
    _atom_site_refinement_flags
    _atom_site_occupancy
    _atom_site_symmetry_multiplicity
    _atom_site_disorder_assembly
    _atom_site_disorder_group
    S S1 0.18703(11) 0.32325(7) 0.83846(5) 0.0460(2) Uani d . 1 1 . .
    S S2 0.24419(10) 0.62763(7) 0.91346(5) 0.0435(2) Uani d . 1 1 . .
    S S3 0.38935(11) 1.16617(7) 0.61752(6) 0.0477(2) Uani d . 1 1 . .
    S S4 0.37946(11) 0.89010(8) 0.70279(5) 0.0473(2) Uani d . 1 1 . .
    N N1 0.1667(4) -0.0317(3) 0.8989(2) 0.0718(9) Uani d . 1 1 . .
    N N2 0.3550(4) 0.8848(3) 1.1405(2) 0.0706(9) Uani d . 1 1 . .
    N N3 0.2705(5) 1.3690(3) 0.4034(3) 0.0902(11) Uani d . 1 1 . .
    N N4 0.2415(4) 0.5277(3) 0.6753(2) 0.0827(10) Uani d . 1 1 . .
    C C1 0.1990(4) 0.2211(3) 0.9361(2) 0.0424(7) Uani d . 1 1 . .
    C C2 0.2290(4) 0.2874(3) 1.0280(2) 0.0381(6) Uani d . 1 1 . .
    C C3 0.2441(3) 0.4276(2) 1.02172(19) 0.0336(6) Uani d . 1 1 . .
    C C4 0.2755(4) 0.5432(3) 1.0910(2) 0.0384(6) Uani d . 1 1 . .
    C C5 0.2804(4) 0.6552(3) 1.0431(2) 0.0396(7) Uani d . 1 1 . .
    C C6 0.2251(4) 0.4597(3) 0.9243(2) 0.0371(6) Uani d . 1 1 . .
    C C7 0.1799(4) 0.0807(3) 0.9144(2) 0.0520(8) Uani d . 1 1 . .
    C C8 0.2489(4) 0.2224(3) 1.1236(2) 0.0471(7) Uani d . 1 1 . .
    H H8A 0.2582 0.1294 1.1097 0.071 Uiso calc R 1 1 . .
    H H8B 0.1410 0.2332 1.1547 0.071 Uiso calc R 1 1 . .
    H H8C 0.3601 0.2632 1.1674 0.071 Uiso calc R 1 1 . .
    C C9 0.3013(4) 0.5424(3) 1.20166(19) 0.0447(7) Uani d . 1 1 . .
    H H9A 0.3111 0.6320 1.2319 0.067 Uiso calc R 1 1 . .
    H H9B 0.4138 0.5039 1.2246 0.067 Uiso calc R 1 1 . .
    H H9C 0.1954 0.4909 1.2196 0.067 Uiso calc R 1 1 . .
    C C10 0.3195(4) 0.7857(3) 1.0941(2) 0.0474(7) Uani d . 1 1 . .
    C C11 0.2885(4) 1.1564(3) 0.4924(2) 0.0457(7) Uani d . 1 1 . .
    C C12 0.2220(4) 1.0317(3) 0.4497(2) 0.0410(7) Uani d . 1 1 . .
    C C13 0.2546(3) 0.9366(3) 0.52151(18) 0.0341(6) Uani d . 1 1 . .
    C C14 0.2139(4) 0.7963(3) 0.5223(2) 0.0389(6) Uani d . 1 1 . .
    C C15 0.2732(4) 0.7597(3) 0.6151(2) 0.0441(7) Uani d . 1 1 . .
    C C16 0.3434(4) 0.9965(3) 0.6131(2) 0.0378(6) Uani d . 1 1 . .
    C C17 0.2795(5) 1.2748(3) 0.4434(3) 0.0590(9) Uani d . 1 1 . .
    C C18 0.1286(4) 0.9979(3) 0.34337(19) 0.0452(7) Uani d . 1 1 . .
    H H18A 0.1082 1.0783 0.3128 0.068 Uiso calc R 1 1 . .
    H H18B 0.0102 0.9451 0.3412 0.068 Uiso calc R 1 1 . .
    H H18C 0.2077 0.9486 0.3081 0.068 Uiso calc R 1 1 . .
    C C19 0.1235(4) 0.6996(3) 0.4357(2) 0.0453(7) Uani d . 1 1 . .
    H H19A 0.1213 0.6108 0.4554 0.068 Uiso calc R 1 1 . .
    H H19B 0.1938 0.7076 0.3822 0.068 Uiso calc R 1 1 . .
    H H19C -0.0028 0.7184 0.4140 0.068 Uiso calc R 1 1 . .
    C C20 0.2548(4) 0.6297(3) 0.6466(2) 0.0546(8) Uani d . 1 1 . .
loop_
    _atom_site_aniso_label
    _atom_site_aniso_U_11
    _atom_site_aniso_U_22
    _atom_site_aniso_U_33
    _atom_site_aniso_U_12
    _atom_site_aniso_U_13
    _atom_site_aniso_U_23
    S1 0.0602(5) 0.0394(4) 0.0360(4) 0.0018(3) 0.0067(3) -0.0035(3)
    S2 0.0552(5) 0.0359(4) 0.0397(4) 0.0042(3) 0.0079(3) 0.0063(3)
    S3 0.0538(5) 0.0395(4) 0.0488(5) 0.0045(3) 0.0102(4) -0.0032(3)
    S4 0.0534(5) 0.0508(5) 0.0343(4) 0.0019(4) 0.0001(3) 0.0040(3)
    N1 0.100(2) 0.0396(16) 0.075(2) -0.0008(16) 0.0267(18) -0.0085(15)
    N2 0.096(2) 0.0385(16) 0.074(2) 0.0009(15) 0.0168(18) -0.0122(15)
    N3 0.126(3) 0.067(2) 0.096(3) 0.034(2) 0.044(2) 0.036(2)
    N4 0.094(2) 0.059(2) 0.083(2) -0.0117(17) -0.0187(18) 0.0285(18)
    C1 0.0446(16) 0.0374(16) 0.0437(17) 0.0029(13) 0.0064(13) -0.0007(13)
    C2 0.0362(15) 0.0378(15) 0.0390(16) 0.0041(12) 0.0023(12) 0.0039(13)
    C3 0.0340(14) 0.0327(14) 0.0331(15) 0.0031(11) 0.0038(11) 0.0025(12)
    C4 0.0351(15) 0.0411(16) 0.0375(16) 0.0034(12) 0.0030(12) 0.0016(13)
    C5 0.0426(16) 0.0355(15) 0.0387(16) 0.0024(12) 0.0038(13) -0.0002(13)
    C6 0.0396(15) 0.0341(15) 0.0364(16) 0.0044(12) 0.0046(12) -0.0001(12)
    C7 0.063(2) 0.0372(17) 0.055(2) 0.0003(15) 0.0145(16) -0.0051(15)
    C8 0.0604(19) 0.0353(16) 0.0450(18) 0.0048(14) 0.0022(14) 0.0143(14)
    C9 0.0579(18) 0.0425(16) 0.0303(15) 0.0027(14) 0.0015(13) -0.0020(13)
    C10 0.0543(18) 0.0351(16) 0.0538(19) 0.0085(14) 0.0114(15) 0.0007(15)
    C11 0.0480(17) 0.0458(18) 0.0489(18) 0.0131(14) 0.0175(14) 0.0102(15)
    C12 0.0351(15) 0.0507(18) 0.0424(17) 0.0122(13) 0.0152(13) 0.0097(14)
    C13 0.0290(13) 0.0421(16) 0.0314(15) 0.0047(12) 0.0072(11) 0.0005(12)
    C14 0.0345(14) 0.0447(17) 0.0368(16) 0.0044(12) 0.0060(12) 0.0004(13)
    C15 0.0454(16) 0.0437(17) 0.0422(17) 0.0028(13) 0.0050(13) 0.0048(14)
    C16 0.0367(15) 0.0398(15) 0.0370(16) 0.0055(12) 0.0077(12) -0.0003(12)
    C17 0.070(2) 0.050(2) 0.067(2) 0.0178(17) 0.0297(19) 0.0122(18)
    C18 0.0427(16) 0.063(2) 0.0307(15) 0.0129(14) 0.0007(13) 0.0102(14)
    C19 0.0459(17) 0.0402(16) 0.0440(17) -0.0025(13) 0.0009(13) -0.0084(13)
    C20 0.057(2) 0.050(2) 0.052(2) -0.0026(16) -0.0051(15) 0.0129(16)
_geom_special_details
;
All e.s.d.'s (except the e.s.d. in the dihedral angle between two l.s. planes)
are estimated using the full covariance matrix. The cell e.s.d.'s are taken
into account individually in the estimation of e.s.d.'s in distances, angles
and torsion angles; correlations between e.s.d.'s in cell parameters are only
used when they are defined by crystal symmetry. An approximate (isotropic)
treatment of cell e.s.d.'s is used for estimating e.s.d.'s involving l.s.
planes.
;
loop_
    _geom_bond_atom_site_label_1
    _geom_bond_atom_site_label_2
    _geom_bond_site_symmetry_2
    _geom_bond_distance
    _geom_bond_publ_flag
    S1 C6 . 1.714(3) ?
    S1 C1 . 1.750(3) ?
    S2 C6 . 1.716(3) ?
    S2 C5 . 1.745(3) ?
    S3 C16 . 1.716(3) ?
    S3 C11 . 1.741(3) ?
    S4 C16 . 1.703(3) ?
    S4 C15 . 1.742(3) ?
    N1 C7 . 1.136(4) ?
    N2 C10 . 1.130(4) ?
    N3 C17 . 1.140(4) ?
    N4 C20 . 1.137(4) ?
    C1 C2 . 1.351(4) ?
    C1 C7 . 1.421(4) ?
    C2 C3 . 1.428(3) ?
    C2 C8 . 1.502(4) ?
    C3 C6 . 1.384(3) ?
    C3 C4 . 1.425(4) ?
    C4 C5 . 1.356(4) ?
    C4 C9 . 1.495(4) ?
    C5 C10 . 1.428(4) ?
    C8 H8A . 0.9600 ?
    C8 H8B . 0.9600 ?
    C8 H8C . 0.9600 ?
    C9 H9A . 0.9600 ?
    C9 H9B . 0.9600 ?
    C9 H9C . 0.9600 ?
    C11 C12 . 1.360(4) ?
    C11 C17 . 1.423(4) ?
    C12 C13 . 1.439(3) ?
    C12 C18 . 1.501(4) ?
    C13 C16 . 1.377(3) ?
    C13 C14 . 1.427(4) ?
    C14 C15 . 1.365(4) ?
    C14 C19 . 1.495(4) ?
    C15 C20 . 1.420(4) ?
    C18 H18A . 0.9600 ?
    C18 H18B . 0.9600 ?
    C18 H18C . 0.9600 ?
    C19 H19A . 0.9600 ?
    C19 H19B . 0.9600 ?
    C19 H19C . 0.9600 ?
loop_
    _geom_angle_atom_site_label_1
    _geom_angle_atom_site_label_2
    _geom_angle_atom_site_label_3
    _geom_angle_site_symmetry_1
    _geom_angle_site_symmetry_3
    _geom_angle
    _geom_angle_publ_flag
    C6 S1 C1 . . 89.13(13) ?
    C6 S2 C5 . . 88.80(13) ?
    C16 S3 C11 . . 88.88(14) ?
    C16 S4 C15 . . 88.73(13) ?
    C2 C1 C7 . . 126.0(3) ?
    C2 C1 S1 . . 114.5(2) ?
    C7 C1 S1 . . 119.5(2) ?
    C1 C2 C3 . . 110.7(2) ?
    C1 C2 C8 . . 124.6(3) ?
    C3 C2 C8 . . 124.6(2) ?
    C6 C3 C4 . . 111.9(2) ?
    C6 C3 C2 . . 112.3(2) ?
    C4 C3 C2 . . 135.9(2) ?
    C5 C4 C3 . . 110.8(2) ?
    C5 C4 C9 . . 124.2(3) ?
    C3 C4 C9 . . 125.0(2) ?
    C4 C5 C10 . . 123.0(3) ?
    C4 C5 S2 . . 114.7(2) ?
    C10 C5 S2 . . 122.2(2) ?
    C3 C6 S1 . . 113.3(2) ?
    C3 C6 S2 . . 113.8(2) ?
    S1 C6 S2 . . 132.84(17) ?
    N1 C7 C1 . . 178.6(4) ?
    C2 C8 H8A . . 109.5 ?
    C2 C8 H8B . . 109.5 ?
    H8A C8 H8B . . 109.5 ?
    C2 C8 H8C . . 109.5 ?
    H8A C8 H8C . . 109.5 ?
    H8B C8 H8C . . 109.5 ?
    C4 C9 H9A . . 109.5 ?
    C4 C9 H9B . . 109.5 ?
    H9A C9 H9B . . 109.5 ?
    C4 C9 H9C . . 109.5 ?
    H9A C9 H9C . . 109.5 ?
    H9B C9 H9C . . 109.5 ?
    N2 C10 C5 . . 175.0(4) ?
    C12 C11 C17 . . 125.3(3) ?
    C12 C11 S3 . . 115.1(2) ?
    C17 C11 S3 . . 119.6(2) ?
    C11 C12 C13 . . 110.0(3) ?
    C11 C12 C18 . . 125.1(3) ?
    C13 C12 C18 . . 124.9(3) ?
    C16 C13 C14 . . 111.9(2) ?
    C16 C13 C12 . . 112.0(2) ?
    C14 C13 C12 . . 136.0(3) ?
    C15 C14 C13 . . 110.0(2) ?
    C15 C14 C19 . . 123.4(3) ?
    C13 C14 C19 . . 126.5(3) ?
    C14 C15 C20 . . 127.2(3) ?
    C14 C15 S4 . . 114.8(2) ?
    C20 C15 S4 . . 118.0(2) ?
    C13 C16 S4 . . 114.5(2) ?
    C13 C16 S3 . . 114.0(2) ?
    S4 C16 S3 . . 131.48(17) ?
    N3 C17 C11 . . 179.2(4) ?
    C12 C18 H18A . . 109.5 ?
    C12 C18 H18B . . 109.5 ?
    H18A C18 H18B . . 109.5 ?
    C12 C18 H18C . . 109.5 ?
    H18A C18 H18C . . 109.5 ?
    H18B C18 H18C . . 109.5 ?
    C14 C19 H19A . . 109.5 ?
    C14 C19 H19B . . 109.5 ?
    H19A C19 H19B . . 109.5 ?
    C14 C19 H19C . . 109.5 ?
    H19A C19 H19C . . 109.5 ?
    H19B C19 H19C . . 109.5 ?
    N4 C20 C15 . . 177.4(4) ?
loop_
    _geom_torsion_atom_site_label_1
    _geom_torsion_atom_site_label_2
    _geom_torsion_atom_site_label_3
    _geom_torsion_atom_site_label_4
    _geom_torsion_site_symmetry_1
    _geom_torsion_site_symmetry_2
    _geom_torsion_site_symmetry_3
    _geom_torsion_site_symmetry_4
    _geom_torsion
    _geom_torsion_publ_flag
    C6 S1 C1 C2 . . . . 0.4(2) ?
    C6 S1 C1 C7 . . . . -178.9(2) ?
    C7 C1 C2 C3 . . . . 179.1(3) ?
    S1 C1 C2 C3 . . . . -0.1(3) ?
    C7 C1 C2 C8 . . . . 0.5(5) ?
    S1 C1 C2 C8 . . . . -178.6(2) ?
    C1 C2 C3 C6 . . . . -0.3(3) ?
    C8 C2 C3 C6 . . . . 178.3(2) ?
    C1 C2 C3 C4 . . . . -179.5(3) ?
    C8 C2 C3 C4 . . . . -1.0(5) ?
    C6 C3 C4 C5 . . . . -0.6(3) ?
    C2 C3 C4 C5 . . . . 178.7(3) ?
    C6 C3 C4 C9 . . . . 179.9(2) ?
    C2 C3 C4 C9 . . . . -0.9(5) ?
    C3 C4 C5 C10 . . . . -176.6(3) ?
    C9 C4 C5 C10 . . . . 3.0(4) ?
    C3 C4 C5 S2 . . . . 0.9(3) ?
    C9 C4 C5 S2 . . . . -179.5(2) ?
    C6 S2 C5 C4 . . . . -0.8(2) ?
    C6 S2 C5 C10 . . . . 176.8(3) ?
    C4 C3 C6 S1 . . . . 180.00(18) ?
    C2 C3 C6 S1 . . . . 0.5(3) ?
    C4 C3 C6 S2 . . . . 0.0(3) ?
    C2 C3 C6 S2 . . . . -179.51(18) ?
    C1 S1 C6 C3 . . . . -0.5(2) ?
    C1 S1 C6 S2 . . . . 179.6(2) ?
    C5 S2 C6 C3 . . . . 0.5(2) ?
    C5 S2 C6 S1 . . . . -179.6(2) ?
    C16 S3 C11 C12 . . . . 0.6(2) ?
    C16 S3 C11 C17 . . . . 180.0(2) ?
    C17 C11 C12 C13 . . . . -179.8(3) ?
    S3 C11 C12 C13 . . . . -0.4(3) ?
    C17 C11 C12 C18 . . . . 0.3(5) ?
    S3 C11 C12 C18 . . . . 179.7(2) ?
    C11 C12 C13 C16 . . . . 0.0(3) ?
    C18 C12 C13 C16 . . . . 179.8(2) ?
    C11 C12 C13 C14 . . . . 178.1(3) ?
    C18 C12 C13 C14 . . . . -2.0(5) ?
    C16 C13 C14 C15 . . . . 0.6(3) ?
    C12 C13 C14 C15 . . . . -177.5(3) ?
    C16 C13 C14 C19 . . . . -178.2(2) ?
    C12 C13 C14 C19 . . . . 3.7(5) ?
    C13 C14 C15 C20 . . . . 178.6(3) ?
    C19 C14 C15 C20 . . . . -2.5(5) ?
    C13 C14 C15 S4 . . . . -0.4(3) ?
    C19 C14 C15 S4 . . . . 178.5(2) ?
    C16 S4 C15 C14 . . . . 0.1(2) ?
    C16 S4 C15 C20 . . . . -179.0(2) ?
    C14 C13 C16 S4 . . . . -0.6(3) ?
    C12 C13 C16 S4 . . . . 177.97(17) ?
    C14 C13 C16 S3 . . . . -178.12(18) ?
    C12 C13 C16 S3 . . . . 0.5(3) ?
    C15 S4 C16 C13 . . . . 0.3(2) ?
    C15 S4 C16 S3 . . . . 177.3(2) ?
    C11 S3 C16 C13 . . . . -0.6(2) ?
    C11 S3 C16 S4 . . . . -177.5(2) ?
