# Supplementary material for: 3,4-Di­methyl­thieno[2,3-b]thio­phene-2,5-dicarbo­nitrile
Source: Acta Crystallogr Sect E Struct Rep Online. 2013 Jul 17;69(Pt 8):o1272. doi: 10.1107/S1600536813017960 (PMC3793767; doi:10.1107/S1600536813017960)
Supplement: Supplementary file 2 [file e-69-o1272-Isup2.hkl]

# 
# h,k,l, Fc-squared, Fo-squared, sigma(Fo-squared) and status flag 
# 
data_I
_shelx_title ' A in P-1' 
_shelx_refln_list_code          4 
_shelx_F_calc_maximum      193.32 
_exptl_crystal_F_000       448.00 
_reflns_d_resolution_high  0.7471 
 
loop_ 
 _symmetry_equiv_pos_as_xyz 
 'x, y, z' 
 '-x, -y, -z' 
 
_cell_length_a     7.2573 
_cell_length_b    10.1538 
_cell_length_c    13.6648 
_cell_angle_alpha  94.467 
_cell_angle_beta   99.120 
_cell_angle_gamma  95.850 
 
_shelx_F_squared_multiplier     1.000 
 
loop_ 
 _refln_index_h 
 _refln_index_k 
 _refln_index_l 
 _refln_F_squared_calc 
 _refln_F_squared_meas 
 _refln_F_squared_sigma 
 _refln_observed_status 
   1   0   0      481.36      467.95      5.92 o 
   2   0   0    37373.63    39522.89    398.52 o 
   3   0   0       11.96       14.43      2.98 o 
   4   0   0      451.34      545.97     13.54 o 
   5   0   0      560.34      560.97     15.65 o 
   6   0   0      292.40      289.42     30.25 o 
   7   0   0       34.33       39.72      7.65 o 
   8   0   0      135.55      128.75     22.82 o 
   9   0   0        4.49       13.14      9.72 o 
  -9   1   0       27.36       36.64     22.01 o 
  -8   1   0        8.20       14.51      7.86 o 
  -7   1   0        2.42        0.96      4.63 o 
  -6   1   0      357.24      353.32     14.39 o 
  -5   1   0       64.95       67.89      7.05 o 
  -4   1   0     5112.82     5546.83     48.23 o 
  -3   1   0      130.60       91.21      5.88 o 
  -2   1   0     3859.60     4166.27     31.55 o 
  -1   1   0      247.26      243.91      5.19 o 
   0   1   0      100.85      107.92      2.93 o 
   1   1   0      678.51      695.32      9.87 o 
   2   1   0      608.23      658.76     10.18 o 
   3   1   0      114.27      116.88      5.52 o 
   4   1   0      521.60      551.73     13.13 o 
   5   1   0      230.92      238.22     10.53 o 
   6   1   0        0.48        6.50      4.35 o 
   7   1   0       99.20       89.34     12.70 o 
   8   1   0        2.18        5.22      7.48 o 
   9   1   0        8.82        7.72     14.69 o 
  -9   2   0        5.87       13.06     11.62 o 
  -8   2   0       60.56       68.78     13.88 o 
  -7   2   0       52.77       43.50     10.04 o 
  -6   2   0      116.50      112.04     10.02 o 
  -5   2   0       90.03       94.14      7.85 o 
  -4   2   0       53.22       54.93      5.74 o 
  -3   2   0      161.04      164.97      8.40 o 
  -2   2   0       66.63       57.80      3.77 o 
  -1   2   0      177.74      174.14      4.53 o 
   0   2   0      101.09       84.65      4.82 o 
   1   2   0       25.92       29.45      3.02 o 
   2   2   0        2.62        2.59      1.77 o 
   3   2   0      224.47      237.97     11.78 o 
   4   2   0       77.53       70.61      8.55 o 
   5   2   0      410.58      376.78     17.31 o 
   6   2   0       98.53       99.63     11.85 o 
   7   2   0       41.14       52.07     12.58 o 
   8   2   0        0.86        5.78      6.57 o 
   9   2   0        1.32       -7.85      8.86 o 
  -9   3   0        2.38      -14.24     14.24 o 
  -8   3   0        8.85       13.97      8.25 o 
  -7   3   0       67.11       64.10      9.33 o 
  -6   3   0        3.37        7.31      4.35 o 
  -5   3   0       88.65       85.74      7.35 o 
  -4   3   0      316.80      319.53     10.41 o 
  -3   3   0      902.31      889.17     15.02 o 
  -2   3   0       11.98        3.31      3.06 o 
  -1   3   0        6.58        8.55      2.58 o 
   0   3   0      277.36      301.41      8.37 o 
   1   3   0     8944.29     9643.95     59.40 o 
   2   3   0     2253.83     2327.78     25.74 o 
   3   3   0     1696.59     1788.79     22.21 o 
   4   3   0      239.03      235.76      9.59 o 
   5   3   0        3.42        2.63      4.48 o 
   6   3   0       96.12      101.51     12.28 o 
   7   3   0       34.42       38.60      8.96 o 
   8   3   0        1.03       -3.94      4.49 o 
   9   3   0       35.10       59.43     16.12 o 
  -9   4   0        0.66       22.61     10.01 o 
  -8   4   0       72.72       80.10     14.65 o 
  -7   4   0      234.63      233.02     18.72 o 
  -6   4   0       45.94       38.03      7.73 o 
  -5   4   0      138.26      158.12     13.49 o 
  -4   4   0        5.51        2.93      2.80 o 
  -3   4   0     1532.06     1590.39     22.45 o 
  -2   4   0      504.46      455.87     11.26 o 
  -1   4   0      703.77      745.71     15.16 o 
   0   4   0      260.63      235.27      8.73 o 
   1   4   0      756.67      800.53     15.74 o 
   2   4   0      558.64      571.66     13.75 o 
   3   4   0       25.39       28.08      4.29 o 
   4   4   0      128.40      141.99      7.59 o 
   5   4   0      105.47      128.11     12.38 o 
   6   4   0       63.62       47.61      8.58 o 
   7   4   0      113.15       92.23     12.62 o 
   8   4   0        6.45        8.22     13.49 o 
  -9   5   0       45.53       44.95     14.67 o 
  -8   5   0       29.58       25.06      8.57 o 
  -7   5   0       23.82       17.95      8.78 o 
  -6   5   0        1.50        9.00      4.63 o 
  -5   5   0       30.09       30.26      6.40 o 
  -4   5   0      101.08      102.51     12.04 o 
  -3   5   0      121.43      137.05     10.96 o 
  -2   5   0        2.33        0.32      2.48 o 
  -1   5   0       16.19       12.91      3.58 o 
   0   5   0        0.13        7.63      4.54 o 
   1   5   0       23.65       24.52      4.44 o 
   2   5   0      267.80      288.49     11.99 o 
   3   5   0      231.31      262.29     11.06 o 
   4   5   0      172.73      186.51     23.61 o 
   5   5   0      213.48      233.81     19.55 o 
   6   5   0       65.75       64.64     10.79 o 
   7   5   0       13.53        7.33      6.43 o 
   8   5   0       36.33       35.62     12.75 o 
  -9   6   0        3.47        4.49      8.49 o 
  -8   6   0        0.41       -3.08      7.20 o 
  -7   6   0        2.24        0.74      5.63 o 
  -6   6   0       15.35       13.49      6.34 o 
  -5   6   0       57.21       46.67      7.68 o 
  -4   6   0       29.45       20.29      6.51 o 
  -3   6   0      420.62      444.06     14.29 o 
  -2   6   0      356.13      298.76     11.58 o 
  -1   6   0      268.30      255.86     11.28 o 
   0   6   0      404.76      392.52     13.71 o 
   1   6   0      193.67      232.49     11.29 o 
   2   6   0      131.07      135.10      9.60 o 
   3   6   0      824.51      797.09     20.04 o 
   4   6   0      176.28      166.18     14.82 o 
   5   6   0      290.41      278.69     19.40 o 
   6   6   0       11.09        2.87     11.51 o 
   7   6   0        0.65       -6.95     32.03 o 
   8   6   0       13.52       -4.56      8.88 o 
  -8   7   0        0.71       19.31     11.02 o 
  -7   7   0       23.80       23.28      7.50 o 
  -6   7   0      350.18      331.47     22.05 o 
  -5   7   0       12.30       10.33      6.21 o 
  -4   7   0      992.26      877.74     27.84 o 
  -3   7   0      180.97      189.14     14.34 o 
  -2   7   0        6.00        3.08      3.45 o 
  -1   7   0      272.01      272.08     12.72 o 
   0   7   0       49.41       53.14      7.05 o 
   1   7   0      756.04      685.47     19.29 o 
   2   7   0      956.65      902.73     22.62 o 
   3   7   0        0.04        2.08      4.20 o 
   4   7   0       30.44       30.10      7.46 o 
   5   7   0        2.54        0.68      7.50 o 
   6   7   0      101.01      133.05     21.13 o 
   7   7   0       19.44        4.88     19.02 o 
  -8   8   0       42.33       44.36     13.43 o 
  -7   8   0       49.81       48.18     10.39 o 
  -6   8   0        8.02        8.97      7.51 o 
  -5   8   0        1.63        4.08      4.84 o 
  -4   8   0      144.96      141.50     14.12 o 
  -3   8   0      145.76      145.66     13.77 o 
  -2   8   0     1021.22      959.36     23.62 o 
  -1   8   0       86.60      101.41     11.49 o 
   0   8   0       14.17       12.24      6.63 o 
   1   8   0      580.03      532.34     22.09 o 
   2   8   0      596.77      540.22     18.97 o 
   3   8   0      136.50      141.71     14.22 o 
   4   8   0       55.66       42.36     11.99 o 
   5   8   0       58.72       50.26     13.39 o 
   6   8   0       11.81       19.75     11.72 o 
   7   8   0       29.24       28.08     16.95 o 
  -7   9   0        2.41        7.72      7.93 o 
  -6   9   0       64.21       81.75     12.45 o 
  -5   9   0        7.18       11.94     11.12 o 
  -4   9   0        3.25        2.61      4.60 o 
  -3   9   0       72.61       75.80     10.85 o 
  -2   9   0       88.86       85.97     11.32 o 
  -1   9   0      200.66      218.05     14.19 o 
   0   9   0      109.46      129.90     11.55 o 
   1   9   0      271.38      289.06     16.05 o 
   2   9   0       13.05        7.38      4.56 o 
   3   9   0      123.58      126.78     14.52 o 
   4   9   0       28.27       40.93     12.36 o 
   5   9   0       22.56       30.85     12.76 o 
   6   9   0       30.22       26.78     12.93 o 
  -7  10   0       16.88        2.11     10.52 o 
  -6  10   0       34.95       43.09     22.25 o 
  -5  10   0      149.01      165.21     17.51 o 
  -4  10   0      244.97      256.95     20.35 o 
  -3  10   0      391.16      363.03     21.79 o 
  -2  10   0      433.07      425.60     22.61 o 
  -1  10   0       51.53       63.06     10.42 o 
   0  10   0        1.84        2.34      8.14 o 
   1  10   0       25.78       22.19      6.37 o 
   2  10   0       61.59       51.79      9.80 o 
   3  10   0      187.87      225.08     26.77 o 
   4  10   0       14.87        4.61     17.47 o 
   5  10   0       27.68       21.54     14.70 o 
  -6  11   0       67.97       88.33     17.62 o 
  -5  11   0        7.40       -6.83      7.18 o 
  -4  11   0       17.83       35.16     20.58 o 
  -3  11   0        2.51        7.64      5.86 o 
  -2  11   0        8.92       17.01      6.81 o 
  -1  11   0      368.69      382.86     22.52 o 
   0  11   0       46.73       40.21      8.97 o 
   1  11   0       68.27       82.95     13.42 o 
   2  11   0       69.66       61.01     15.97 o 
   3  11   0      106.97      110.59     21.37 o 
   4  11   0        1.05        3.48     11.44 o 
  -5  12   0       20.55       10.52     23.10 o 
  -4  12   0       31.31       23.48     21.04 o 
  -3  12   0        2.07        6.05      8.21 o 
  -2  12   0       82.43      130.03     25.22 o 
  -1  12   0       54.25       65.95     12.07 o 
   0  12   0       24.99       47.79     14.81 o 
   1  12   0       16.07       -0.16     18.24 o 
   2  12   0       35.29       17.01     25.48 o 
   3  12   0        0.87        6.08     14.24 o 
  -3  13   0        5.74       -8.85     13.39 o 
  -2  13   0       23.55       31.99     15.86 o 
  -1  13   0       57.76       36.88     21.54 o 
   0  13   0       39.57       39.01     21.10 o 
  -1 -13   1        3.10       16.78     23.28 o 
   0 -13   1       15.46       31.52     13.76 o 
   1 -13   1       14.98       14.28     19.37 o 
   2 -13   1        1.87       16.82     15.98 o 
   3 -13   1       23.70       37.78     11.13 o 
  -3 -12   1      100.38      142.15     25.30 o 
  -2 -12   1       52.61       46.43     16.50 o 
  -1 -12   1       35.97       70.18     16.34 o 
   0 -12   1        4.61       16.17     16.58 o 
   1 -12   1        1.39        2.92      9.19 o 
   2 -12   1       11.74        4.75      8.60 o 
   3 -12   1        0.04        0.45      6.94 o 
   4 -12   1        1.65        8.96      8.94 o 
   5 -12   1        2.33       -1.42     12.57 o 
  -4 -11   1        4.27      -13.13     13.13 o 
  -3 -11   1       32.13       29.69     13.73 o 
  -2 -11   1       10.82       19.02     11.56 o 
  -1 -11   1        3.54       -4.14      6.29 o 
   0 -11   1       70.84       69.48     11.57 o 
   1 -11   1        5.67        2.97      5.93 o 
   2 -11   1      206.44      199.19     18.49 o 
   3 -11   1       44.29       39.71     14.83 o 
   4 -11   1       19.31       20.87      8.60 o 
   5 -11   1       13.06       18.81      8.22 o 
   6 -11   1        3.95        5.36      9.86 o 
  -5 -10   1        0.79       -4.79     14.89 o 
  -4 -10   1       20.01       19.85     26.85 o 
  -3 -10   1       80.91       87.89     17.60 o 
  -2 -10   1      206.25      246.83     20.46 o 
  -1 -10   1      372.70      367.92     18.26 o 
   0 -10   1       16.16        9.12      7.23 o 
   1 -10   1       14.22       13.57      5.72 o 
   2 -10   1        1.83       -3.97      5.06 o 
   3 -10   1       14.12       18.12      6.30 o 
   4 -10   1       45.69       57.11     10.42 o 
   5 -10   1       19.34       27.21      8.91 o 
   6 -10   1        0.80       -1.14      8.48 o 
   7 -10   1        2.87       11.55     10.91 o 
  -6  -9   1       14.07       12.24     16.10 o 
  -5  -9   1       86.98       85.96     17.99 o 
  -4  -9   1       13.31        7.38      9.69 o 
  -3  -9   1      167.19      155.94     21.38 o 
  -2  -9   1      173.93      180.31     13.22 o 
  -1  -9   1      314.26      303.12     16.80 o 
   0  -9   1      761.34      703.02     21.73 o 
   1  -9   1      366.87      330.81     15.50 o 
   2  -9   1      373.83      357.42     19.62 o 
   3  -9   1       99.78      105.95     14.49 o 
   4  -9   1       20.84       17.64      5.67 o 
   5  -9   1       42.26       67.02     10.98 o 
   6  -9   1        1.30       10.75      6.82 o 
   7  -9   1       63.82       80.45     14.59 o 
  -7  -8   1       14.06       -4.63      9.41 o 
  -6  -8   1       65.42       82.85     17.50 o 
  -5  -8   1       56.11       55.50     14.41 o 
  -4  -8   1       82.05       89.97     16.52 o 
  -3  -8   1        3.60        1.52      5.14 o 
  -2  -8   1       17.75       21.18      5.81 o 
  -1  -8   1      288.46      262.17     14.81 o 
   0  -8   1        7.09        5.45      3.99 o 
   1  -8   1       18.01       17.43      5.53 o 
   2  -8   1      213.91      198.67     15.00 o 
   3  -8   1       89.77       87.24     10.81 o 
   4  -8   1      653.37      601.70     32.16 o 
   5  -8   1        6.71        1.00      5.46 o 
   6  -8   1       65.19       57.06     10.50 o 
   7  -8   1        7.58        7.72     10.14 o 
   8  -8   1        6.05       11.94      8.06 o 
  -7  -7   1       10.55        9.16     11.70 o 
  -6  -7   1        5.39        7.87     20.37 o 
  -5  -7   1       21.51       29.07      9.95 o 
  -4  -7   1      111.09       98.32     12.52 o 
  -3  -7   1       35.16       31.91      6.36 o 
  -2  -7   1      172.11      186.61     12.83 o 
  -1  -7   1      288.70      291.84     13.24 o 
   0  -7   1     2515.75     2458.09     36.62 o 
   1  -7   1       35.92       38.39      5.93 o 
   2  -7   1      334.90      317.68     12.75 o 
   3  -7   1       66.34       53.30      8.04 o 
   4  -7   1       97.85      105.86     11.68 o 
   5  -7   1       63.71       67.33     10.15 o 
   6  -7   1       11.92       21.29      7.45 o 
   7  -7   1        2.70        2.95      6.08 o 
   8  -7   1       31.79       53.62     20.55 o 
  -8  -6   1       12.24       11.36     22.96 o 
  -7  -6   1        0.95       -7.90      9.95 o 
  -6  -6   1        5.78       11.58     11.42 o 
  -5  -6   1        9.62        2.08      5.94 o 
  -4  -6   1      359.84      326.45     17.74 o 
  -3  -6   1      204.86      195.46     11.46 o 
  -2  -6   1      111.49      105.13      8.77 o 
  -1  -6   1      393.68      382.29     13.31 o 
   0  -6   1       10.36       11.91      3.72 o 
   1  -6   1      109.90      108.56      8.15 o 
   2  -6   1      767.37      786.45     19.45 o 
   3  -6   1       49.74       53.47      7.89 o 
   4  -6   1      497.57      487.19     26.33 o 
   5  -6   1      131.93      113.63     13.94 o 
   6  -6   1        1.84        1.03      6.25 o 
   7  -6   1       87.40       73.62     15.01 o 
   8  -6   1        1.94       -5.07      9.38 o 
  -8  -5   1        5.28       -4.07      9.24 o 
  -7  -5   1      129.19      100.23     20.72 o 
  -6  -5   1        1.57       -3.43      5.05 o 
  -5  -5   1      241.84      212.92     16.20 o 
  -4  -5   1       65.39       72.16      7.13 o 
  -3  -5   1      154.11      163.04      9.69 o 
  -2  -5   1      263.99      262.82     10.71 o 
  -1  -5   1      471.60      497.01     13.66 o 
   0  -5   1       11.91        9.95      3.36 o 
   1  -5   1      838.39      933.92     18.04 o 
   2  -5   1      224.44      222.84      8.37 o 
   3  -5   1      503.21      500.82     20.44 o 
   4  -5   1       20.57       23.15      5.66 o 
   5  -5   1      338.94      337.65     17.72 o 
   6  -5   1       13.08       34.89      9.37 o 
   7  -5   1       65.35       60.53      9.60 o 
   8  -5   1        4.60       13.54      7.95 o 
   9  -5   1        1.17        1.42      8.56 o 
  -8  -4   1        0.12       -4.70     17.75 o 
  -7  -4   1       39.70       29.42      7.44 o 
  -6  -4   1       10.13        1.49      4.82 o 
  -5  -4   1      124.00      128.10     12.43 o 
  -4  -4   1      593.21      557.84     14.79 o 
  -3  -4   1      204.29      197.68      9.11 o 
  -2  -4   1      413.61      398.51     11.65 o 
  -1  -4   1      218.88      215.38      8.45 o 
   0  -4   1        2.29       -2.03      2.18 o 
   1  -4   1     2412.33     2470.73     27.04 o 
   2  -4   1      241.49      212.49     10.52 o 
   3  -4   1     1298.74     1345.19     28.22 o 
   4  -4   1      114.68       96.63     10.15 o 
   5  -4   1       37.96       40.20      7.70 o 
   6  -4   1      104.18       85.69     10.63 o 
   7  -4   1       56.84       58.12      9.45 o 
   8  -4   1       21.07       27.53      9.73 o 
   9  -4   1       28.44       21.27     11.44 o 
  -9  -3   1       13.62       11.80      9.01 o 
  -8  -3   1       13.93       18.41      6.96 o 
  -7  -3   1      187.86      179.45     15.79 o 
  -6  -3   1        9.23        6.75      5.65 o 
  -5  -3   1      612.59      573.65     20.45 o 
  -4  -3   1       90.87       93.10      6.64 o 
  -3  -3   1       18.77       21.04      3.53 o 
  -2  -3   1      226.46      191.46     10.98 o 
  -1  -3   1        0.21        3.17      2.43 o 
   0  -3   1     1315.51     1373.74     20.26 o 
   1  -3   1      894.01     1001.26     15.49 o 
   2  -3   1        5.68        6.49      3.03 o 
   3  -3   1      283.22      273.85     12.05 o 
   4  -3   1       15.53        6.41      3.65 o 
   5  -3   1      452.66      433.20     15.70 o 
   6  -3   1       95.97       78.77     10.08 o 
   7  -3   1       18.65       12.94     12.83 o 
   8  -3   1       10.19       24.38      9.25 o 
   9  -3   1       19.68       27.97     10.40 o 
  -9  -2   1       56.67       56.49     13.98 o 
  -8  -2   1        2.70       -2.36      8.00 o 
  -7  -2   1       45.45       52.02      9.87 o 
  -6  -2   1       49.87       53.77      8.46 o 
  -5  -2   1      145.54      135.92      8.09 o 
  -4  -2   1      666.75      640.49     15.62 o 
  -3  -2   1      569.36      525.23     11.77 o 
  -2  -2   1      169.45      184.14      6.48 o 
  -1  -2   1        0.68        2.47      1.75 o 
   0  -2   1       47.17       57.96      3.29 o 
   1  -2   1       38.55       48.76      4.28 o 
   2  -2   1       33.17       41.18      3.34 o 
   3  -2   1      999.58      960.14     18.72 o 
   4  -2   1        3.73        0.29      2.35 o 
   5  -2   1      189.31      173.98     10.07 o 
   6  -2   1        0.08        3.39      3.35 o 
   7  -2   1        0.79       -4.56      4.56 o 
   8  -2   1        8.42        1.52     13.17 o 
   9  -2   1        0.96        8.16     14.97 o 
  -9  -1   1        0.04       -7.76      7.76 o 
  -8  -1   1        1.68       -3.50      9.64 o 
  -7  -1   1        3.04       -1.72      5.52 o 
  -6  -1   1       58.82       67.85     10.01 o 
  -5  -1   1        2.22        1.33      2.63 o 
  -4  -1   1      218.43      217.86      8.69 o 
  -3  -1   1      146.26      128.46      8.03 o 
  -2  -1   1      242.33      232.30      6.43 o 
  -1  -1   1       36.73       44.80      2.52 o 
   0  -1   1     6223.71     6982.63     35.30 o 
   1  -1   1      507.00      591.91      9.03 o 
   2  -1   1     1682.38     1874.78     23.15 o 
   3  -1   1      273.46      232.88     10.95 o 
   4  -1   1      241.91      240.13      9.73 o 
   5  -1   1      564.94      528.28     15.46 o 
   6  -1   1      128.95      136.26     13.03 o 
   7  -1   1       19.73       26.27      6.64 o 
   8  -1   1        5.02        6.87      8.07 o 
   9  -1   1        0.15        8.56      8.68 o 
  -9   0   1        0.82        6.88      9.20 o 
  -8   0   1       23.30       31.74     14.41 o 
  -7   0   1        6.18       16.11      5.71 o 
  -6   0   1      422.12      430.80     15.34 o 
  -5   0   1       74.51       68.66      7.01 o 
  -4   0   1     2939.53     2911.33     35.42 o 
  -3   0   1      952.15      997.74     15.81 o 
  -2   0   1      734.87      762.74     11.79 o 
  -1   0   1      598.27      583.39      8.00 o 
   0   0   1       72.75       72.05      2.97 o 
   1   0   1     4906.67     5069.29     27.68 o 
   2   0   1     2292.31     2315.69     21.96 o 
   3   0   1      502.86      516.85     11.70 o 
   4   0   1        9.82        7.30      3.12 o 
   5   0   1        0.63       -0.92      2.63 o 
   6   0   1      582.98      558.15     27.35 o 
   7   0   1       63.29       77.96     11.24 o 
   8   0   1       15.42       14.46      9.08 o 
   9   0   1        4.67       -7.57      8.94 o 
  -9   1   1        0.65        0.18      7.02 o 
  -8   1   1      468.87      419.20     28.56 o 
  -7   1   1       64.67       78.40      9.97 o 
  -6   1   1      778.70      798.25     20.76 o 
  -5   1   1      107.15      102.11      8.08 o 
  -4   1   1     4116.85     4763.26     44.34 o 
  -3   1   1     2771.92     2905.58     29.68 o 
  -2   1   1    23027.42    25431.53    166.53 o 
  -1   1   1      741.55      809.08     12.50 o 
   0   1   1     5156.36     5610.18     54.95 o 
   1   1   1      321.71      321.22     12.36 o 
   2   1   1     1416.88     1353.59     22.14 o 
   3   1   1      111.13      108.78      6.13 o 
   4   1   1        1.40        1.08      2.39 o 
   5   1   1       80.16       75.65      9.18 o 
   6   1   1      313.32      285.43     17.49 o 
   7   1   1        0.83        2.70      5.05 o 
   8   1   1       17.23       15.94      7.97 o 
   9   1   1        1.11       -1.62     11.82 o 
  -9   2   1        2.58        3.74      7.33 o 
  -8   2   1       47.33       42.03     10.97 o 
  -7   2   1       21.43       31.26      7.93 o 
  -6   2   1      247.78      233.89     12.42 o 
  -5   2   1       27.09       16.14      3.99 o 
  -4   2   1       93.36       79.27      6.54 o 
  -3   2   1      144.71      142.34      6.71 o 
  -2   2   1       59.64       59.71      4.13 o 
  -1   2   1        0.87       -1.07      1.92 o 
   0   2   1        1.66        1.13      1.62 o 
   1   2   1      262.78      265.97      7.77 o 
   2   2   1       41.12       42.07      5.57 o 
   3   2   1      822.49      827.85     21.46 o 
   4   2   1       66.82       50.05      7.83 o 
   5   2   1      279.31      264.54     15.89 o 
   6   2   1       42.37       41.13      7.84 o 
   7   2   1       44.99       59.84      9.75 o 
   8   2   1        0.04       -4.15      6.47 o 
   9   2   1        0.61        4.04      9.22 o 
  -9   3   1        3.18        2.10     21.63 o 
  -8   3   1        0.13       -2.42      5.77 o 
  -7   3   1       25.67       20.96      5.85 o 
  -6   3   1        0.07       -3.01      3.33 o 
  -5   3   1        7.13       10.70      3.63 o 
  -4   3   1      147.74      141.03      7.83 o 
  -3   3   1     1179.70     1155.47     18.51 o 
  -2   3   1      983.29      975.37     16.20 o 
  -1   3   1     1670.69     1956.64     22.22 o 
   0   3   1        4.55        7.63      2.70 o 
   1   3   1      781.61      840.36     14.74 o 
   2   3   1      408.21      371.29      9.42 o 
   3   3   1     1288.26     1230.35     27.97 o 
   4   3   1        7.11        8.87      4.75 o 
   5   3   1      111.44      107.76     11.72 o 
   6   3   1       21.62       23.49      5.97 o 
   7   3   1      103.64      115.64     14.19 o 
   8   3   1       26.64       17.82      8.33 o 
  -9   4   1        0.18       17.83      9.96 o 
  -8   4   1        1.53       -2.21     13.37 o 
  -7   4   1       63.89       73.90     13.21 o 
  -6   4   1      159.24      174.37     15.33 o 
  -5   4   1       30.76       29.53      4.98 o 
  -4   4   1       77.49       65.73      6.46 o 
  -3   4   1       31.02       39.92      5.01 o 
  -2   4   1      178.07      181.51      8.01 o 
  -1   4   1     2394.47     2407.84     28.04 o 
   0   4   1      231.04      238.30      9.54 o 
   1   4   1      324.03      281.64      9.56 o 
   2   4   1      603.14      607.46     13.98 o 
   3   4   1     1289.54     1227.38     19.10 o 
   4   4   1        8.27        1.61      3.83 o 
   5   4   1      180.35      187.03     14.87 o 
   6   4   1        2.71        7.39      5.69 o 
   7   4   1       48.64       65.99     10.71 o 
   8   4   1       89.09      103.70     14.39 o 
  -9   5   1        9.67       18.73      9.69 o 
  -8   5   1       26.80       39.98      8.24 o 
  -7   5   1       21.49       18.38      7.55 o 
  -6   5   1        0.25        3.17      4.54 o 
  -5   5   1       71.94       80.24     10.17 o 
  -4   5   1       60.04       44.66      5.55 o 
  -3   5   1        5.03        8.76      3.55 o 
  -2   5   1       89.77       95.80      7.51 o 
  -1   5   1     1972.21     2117.00     28.74 o 
   0   5   1      222.14      222.89      9.77 o 
   1   5   1     1118.71     1229.00     22.27 o 
   2   5   1       45.85       47.42      5.89 o 
   3   5   1      283.64      276.87     11.12 o 
   4   5   1      325.30      297.53     17.33 o 
   5   5   1      288.70      292.96     19.23 o 
   6   5   1      157.14      185.04     17.40 o 
   7   5   1       92.42       75.86     12.47 o 
   8   5   1        6.39       19.36      9.38 o 
  -9   6   1       10.15       16.12      8.32 o 
  -8   6   1        4.26        9.40      9.05 o 
  -7   6   1       10.22        4.56      7.56 o 
  -6   6   1       37.37       33.18      7.61 o 
  -5   6   1        8.34        1.94      6.70 o 
  -4   6   1       62.04       65.94      8.66 o 
  -3   6   1      114.26      119.88      8.79 o 
  -2   6   1      159.61      177.60     13.42 o 
  -1   6   1      932.82      946.99     21.04 o 
   0   6   1      847.51      877.95     25.56 o 
   1   6   1      762.33      698.38     18.02 o 
   2   6   1      443.58      438.02     14.83 o 
   3   6   1       18.53       24.81      5.25 o 
   4   6   1      238.10      222.46     16.75 o 
   5   6   1        0.27        4.46      5.55 o 
   6   6   1      104.91      114.52     27.44 o 
   7   6   1        1.05       -8.58      8.58 o 
  -8   7   1        0.12       -6.87      6.87 o 
  -7   7   1        4.11        4.74      6.10 o 
  -6   7   1       65.29       77.81     11.04 o 
  -5   7   1      308.16      272.03     18.36 o 
  -4   7   1       11.52       13.18      4.50 o 
  -3   7   1      342.34      318.00     16.32 o 
  -2   7   1      273.24      239.53     12.67 o 
  -1   7   1        0.13       -2.45      3.55 o 
   0   7   1      227.26      217.77     12.53 o 
   1   7   1      156.40      140.81     10.69 o 
   2   7   1      783.33      738.55     20.47 o 
   3   7   1      283.53      275.69     18.09 o 
   4   7   1       49.26       50.68      9.67 o 
   5   7   1        3.86        5.77      5.61 o 
   6   7   1       15.55       21.62     11.46 o 
   7   7   1        6.10       24.72     12.14 o 
  -8   8   1       56.66       64.76     15.86 o 
  -7   8   1        8.68        4.39      6.62 o 
  -6   8   1      294.93      295.20     21.88 o 
  -5   8   1        5.52        2.22      5.00 o 
  -4   8   1        3.63        3.13      4.64 o 
  -3   8   1      116.40      102.40     18.02 o 
  -2   8   1      317.73      310.20     14.53 o 
  -1   8   1      612.88      587.90     19.16 o 
   0   8   1        0.11       -1.07      3.92 o 
   1   8   1       18.18       11.25      4.61 o 
   2   8   1        0.80        0.30      4.16 o 
   3   8   1       24.62       40.62      8.32 o 
   4   8   1       49.10       64.48     11.02 o 
   5   8   1       31.29       19.79     11.18 o 
   6   8   1        8.74       10.43     14.79 o 
  -7   9   1        7.37       31.27     11.76 o 
  -6   9   1       47.18       36.37     13.78 o 
  -5   9   1       11.67        8.66      6.55 o 
  -4   9   1       57.58       63.22     10.63 o 
  -3   9   1      359.49      346.94     19.77 o 
  -2   9   1       96.06       90.86     11.32 o 
  -1   9   1      702.63      706.56     26.89 o 
   0   9   1       21.62       21.87      5.51 o 
   1   9   1      114.22       90.09     11.96 o 
   2   9   1      107.33      117.54     13.72 o 
   3   9   1        0.40       -5.63      5.63 o 
   4   9   1      106.01      104.73     20.08 o 
   5   9   1        3.87       16.83     12.12 o 
   6   9   1       12.41        8.43     27.01 o 
  -7  10   1       18.62        7.04     10.03 o 
  -6  10   1        1.61        6.62      8.80 o 
  -5  10   1       21.66       30.69     19.75 o 
  -4  10   1       18.01       17.98      7.24 o 
  -3  10   1       56.17       65.64     11.11 o 
  -2  10   1       51.02       58.24     16.39 o 
  -1  10   1      191.77      203.07     19.77 o 
   0  10   1        2.27        1.28      4.94 o 
   1  10   1       40.96       37.26      8.02 o 
   2  10   1       40.28       36.11      8.95 o 
   3  10   1        1.37       -8.81      8.81 o 
   4  10   1       79.24       86.26     18.74 o 
   5  10   1        3.56      -11.20     13.62 o 
  -6  11   1       10.39       10.08     18.76 o 
  -5  11   1      124.05       97.73     17.86 o 
  -4  11   1       51.53       40.09     12.50 o 
  -3  11   1       17.16        3.97      7.95 o 
  -2  11   1        4.06       14.58      7.48 o 
  -1  11   1       14.02       16.42      8.46 o 
   0  11   1      131.41      142.66     13.74 o 
   1  11   1       30.16       42.65     10.17 o 
   2  11   1        3.15      -10.45     11.10 o 
   3  11   1       16.92       12.56     11.95 o 
   4  11   1       63.06       89.27     21.58 o 
  -5  12   1        4.98       -6.18     10.09 o 
  -4  12   1        7.95       20.33     10.36 o 
  -3  12   1        1.11       -5.51      7.83 o 
  -2  12   1       30.24       31.90     10.88 o 
  -1  12   1       23.31       51.88     25.46 o 
   0  12   1      172.36      210.19     32.16 o 
   1  12   1      159.68      139.96     35.14 o 
   2  12   1       27.48       37.57     23.80 o 
   3  12   1       10.89        3.62     13.19 o 
  -3  13   1       29.32       46.58     16.18 o 
  -2  13   1       23.90       26.36     13.24 o 
  -1  13   1        0.05      -12.06     14.08 o 
  -1 -13   2       40.04       43.09     25.26 o 
   0 -13   2        0.83        3.60     20.07 o 
   1 -13   2        4.37        5.14     11.71 o 
   2 -13   2       35.01       23.00     13.84 o 
   3 -13   2       19.84       31.63     17.15 o 
  -3 -12   2        0.10      -10.35     10.35 o 
  -2 -12   2        1.11       26.88     12.28 o 
  -1 -12   2        0.12       -8.84      8.84 o 
   0 -12   2        5.13        8.13      9.90 o 
   1 -12   2        0.03        3.51     10.82 o 
   2 -12   2       16.30       37.59     13.43 o 
   3 -12   2        1.04       -5.77      5.77 o 
   4 -12   2        3.13       10.10      8.06 o 
   5 -12   2       14.76       11.48      8.65 o 
  -4 -11   2       26.39       36.70     13.66 o 
  -3 -11   2       22.49        5.76     11.16 o 
  -2 -11   2       16.63       36.28     12.73 o 
  -1 -11   2       63.92       71.32     12.06 o 
   0 -11   2        0.02       22.57      9.96 o 
   1 -11   2      109.06      105.57     12.99 o 
   2 -11   2       86.86       92.48     12.41 o 
   3 -11   2      184.22      216.55     19.45 o 
   4 -11   2      135.04      158.20     16.98 o 
   5 -11   2        7.35       18.73      7.88 o 
   6 -11   2        3.43      -11.62     11.84 o 
  -5 -10   2       86.10       65.92     18.21 o 
  -4 -10   2       10.45       -8.69     11.20 o 
  -3 -10   2       25.26        9.91     10.16 o 
  -2 -10   2       34.22       43.71      9.71 o 
  -1 -10   2       65.28       75.00     11.78 o 
   0 -10   2      386.86      435.32     21.06 o 
   1 -10   2       82.33       81.24     10.63 o 
   2 -10   2       33.27       49.91      8.88 o 
   3 -10   2        7.60        6.37      5.41 o 
   4 -10   2       13.56       17.34      6.38 o 
   5 -10   2       23.54       22.23      7.71 o 
   6 -10   2        0.47        9.37     11.83 o 
   7 -10   2        8.80        4.12      8.00 o 
  -6  -9   2        0.64        6.38     11.83 o 
  -5  -9   2       37.84       39.51     12.19 o 
  -4  -9   2      134.82      130.20     20.46 o 
  -3  -9   2      234.34      240.81     25.34 o 
  -2  -9   2       30.25       17.36      6.55 o 
  -1  -9   2       92.53      101.08     10.26 o 
   0  -9   2      120.75      106.53     10.52 o 
   1  -9   2        8.04       10.76      4.91 o 
   2  -9   2      176.70      172.17     15.25 o 
   3  -9   2        0.33        1.48      4.03 o 
   4  -9   2      135.85      134.71     15.91 o 
   5  -9   2        7.71       -0.08     12.15 o 
   6  -9   2       76.91       75.60     12.44 o 
   7  -9   2        0.30       -6.82      6.82 o 
  -7  -8   2       19.55       -2.06     10.04 o 
  -6  -8   2       40.29       36.70     13.27 o 
  -5  -8   2       45.25       29.65     11.51 o 
  -4  -8   2       45.03       50.45     12.97 o 
  -3  -8   2      107.83      110.16     13.19 o 
  -2  -8   2       93.35      106.20      9.95 o 
  -1  -8   2       26.09       31.14      7.39 o 
   0  -8   2      657.54      594.38     19.73 o 
   1  -8   2        8.41       11.54      4.28 o 
   2  -8   2      132.84      118.92     11.89 o 
   3  -8   2      296.29      298.91     17.62 o 
   4  -8   2        1.58        1.01      4.41 o 
   5  -8   2      389.67      393.53     22.90 o 
   6  -8   2        3.82        6.97      7.53 o 
   7  -8   2       30.20       33.06      9.98 o 
   8  -8   2        3.33        6.11      8.76 o 
  -7  -7   2        0.60       -7.70      7.70 o 
  -6  -7   2       81.60       92.14     25.62 o 
  -5  -7   2       41.75       30.41     11.70 o 
  -4  -7   2      772.80      754.14     36.10 o 
  -3  -7   2      450.70      422.98     27.40 o 
  -2  -7   2      110.31      113.08      9.46 o 
  -1  -7   2        0.01        2.13      3.62 o 
   0  -7   2        7.13       16.92      4.44 o 
   1  -7   2      794.09      768.02     19.21 o 
   2  -7   2      960.67      908.98     19.63 o 
   3  -7   2       45.03       38.93      7.03 o 
   4  -7   2      142.35      155.23     14.56 o 
   5  -7   2       37.45       52.52      9.46 o 
   6  -7   2      132.77      148.84     15.92 o 
   7  -7   2        9.54        8.76     14.59 o 
   8  -7   2        7.70       10.19      8.85 o 
  -8  -6   2        7.35        9.44     13.48 o 
  -7  -6   2       48.24       72.72     17.00 o 
  -6  -6   2        5.43       -3.19      7.90 o 
  -5  -6   2       43.69       56.59     13.21 o 
  -4  -6   2        5.24        2.70      3.97 o 
  -3  -6   2      147.61      164.71     10.58 o 
  -2  -6   2     1316.39     1313.52     41.71 o 
  -1  -6   2       16.08       25.31      4.81 o 
   0  -6   2      473.51      468.70     14.29 o 
   1  -6   2      868.73      895.45     19.02 o 
   2  -6   2      641.59      610.95     14.22 o 
   3  -6   2       91.96      110.06     11.13 o 
   4  -6   2       69.71       60.09      8.72 o 
   5  -6   2        0.61       10.11      4.34 o 
   6  -6   2      126.01      130.80     14.93 o 
   7  -6   2       43.44       51.13     16.70 o 
   8  -6   2       10.42        7.01     12.22 o 
  -8  -5   2        0.16        3.03      9.71 o 
  -7  -5   2        0.88        0.39     16.60 o 
  -6  -5   2       33.72       40.95     11.22 o 
  -5  -5   2        1.44        1.76      4.87 o 
  -4  -5   2       13.71       13.45      4.19 o 
  -3  -5   2       91.34      111.87      8.37 o 
  -2  -5   2       81.19       96.36      7.56 o 
  -1  -5   2      122.87      131.88      7.71 o 
   0  -5   2       92.92       75.58      6.28 o 
   1  -5   2      264.21      235.16     10.30 o 
   2  -5   2       55.80       69.89      7.92 o 
   3  -5   2      543.86      534.51     19.10 o 
   4  -5   2      152.96      127.50     12.39 o 
   5  -5   2      403.90      351.41     18.33 o 
   6  -5   2      124.56      105.86     12.32 o 
   7  -5   2       96.17       91.09     12.27 o 
   8  -5   2       41.82       41.73     12.72 o 
   9  -5   2        2.55       15.69      9.48 o 
  -8  -4   2        0.05        0.98      6.99 o 
  -7  -4   2        0.36       12.91      6.43 o 
  -6  -4   2       46.04       57.96      8.84 o 
  -5  -4   2       89.81      104.21     11.56 o 
  -4  -4   2       42.76       36.86      5.10 o 
  -3  -4   2     1334.93     1453.94     23.31 o 
  -2  -4   2      321.41      292.43     11.73 o 
  -1  -4   2     1249.18     1408.06     20.28 o 
   0  -4   2       65.32       70.45      5.31 o 
   1  -4   2      577.54      669.99     13.10 o 
   2  -4   2      125.52      115.42      9.19 o 
   3  -4   2     2027.72     2054.77     36.20 o 
   4  -4   2       49.74       68.51      9.00 o 
   5  -4   2      423.03      467.36     25.56 o 
   6  -4   2      148.00      121.08     12.51 o 
   7  -4   2       30.52       22.87      8.62 o 
   8  -4   2        1.07        1.65      7.27 o 
   9  -4   2        6.63        3.75      9.19 o 
  -9  -3   2        0.89       10.30      8.62 o 
  -8  -3   2        0.19       -0.35      5.26 o 
  -7  -3   2       63.06       51.36      8.49 o 
  -6  -3   2      316.36      306.41     16.24 o 
  -5  -3   2       33.38       29.15      4.76 o 
  -4  -3   2      748.31      729.55     16.26 o 
  -3  -3   2       51.71       51.32      5.12 o 
  -2  -3   2       53.17       53.58      4.74 o 
  -1  -3   2     9136.49     9916.48     60.06 o 
   0  -3   2       15.20       18.31      3.03 o 
   1  -3   2    10213.58    11182.02     64.96 o 
   2  -3   2      329.55      316.37     11.95 o 
   3  -3   2       95.26      109.23      9.54 o 
   4  -3   2       46.50       46.17      5.93 o 
   5  -3   2      208.90      226.39     12.51 o 
   6  -3   2       59.20       56.63      8.74 o 
   7  -3   2       43.98       49.02     10.84 o 
   8  -3   2       19.88       31.33     10.46 o 
   9  -3   2        0.71        6.49     22.23 o 
  -9  -2   2       15.84       23.25     11.07 o 
  -8  -2   2       40.59       66.12     13.22 o 
  -7  -2   2       82.97       96.79     12.21 o 
  -6  -2   2       12.33        0.49      9.48 o 
  -5  -2   2      176.46      166.81      9.34 o 
  -4  -2   2       75.77       72.70      6.73 o 
  -3  -2   2      887.39      841.52     19.51 o 
  -2  -2   2      146.27      145.78      5.83 o 
  -1  -2   2      800.86      919.70      9.49 o 
   0  -2   2      309.77      318.82      6.74 o 
   1  -2   2     1069.33     1160.69     14.20 o 
   2  -2   2       55.68       52.90      4.27 o 
   3  -2   2       50.26       43.37      4.56 o 
   4  -2   2       19.77       21.61      4.10 o 
   5  -2   2        2.29        1.21      3.18 o 
   6  -2   2       43.77       57.90      7.64 o 
   7  -2   2       22.97       38.65      9.66 o 
   8  -2   2        0.12       -6.04      6.04 o 
   9  -2   2        9.47      -11.62     19.35 o 
  -9  -1   2        9.52       19.02      9.86 o 
  -8  -1   2        0.96       -1.57      5.05 o 
  -7  -1   2        1.86        0.34      4.37 o 
  -6  -1   2        9.11       11.86      6.70 o 
  -5  -1   2        0.84        2.51      2.93 o 
  -4  -1   2       20.48       31.15      4.25 o 
  -3  -1   2        0.57        2.29      1.85 o 
  -2  -1   2       96.73       86.68      4.31 o 
  -1  -1   2      200.44      191.77      4.28 o 
   0  -1   2     1746.54     1955.20     21.94 o 
   1  -1   2        0.21        1.11      1.54 o 
   2  -1   2     1533.54     1758.97     29.93 o 
   3  -1   2      215.22      272.71      9.43 o 
   4  -1   2       32.67       21.94      4.26 o 
   5  -1   2       13.05        5.34      4.57 o 
   6  -1   2      202.16      231.20     15.87 o 
   7  -1   2        4.35       -5.35      5.72 o 
   8  -1   2       19.81       17.06      9.19 o 
   9  -1   2        1.38       11.31      9.34 o 
  -9   0   2       30.79       34.47     10.53 o 
  -8   0   2       62.41       60.41     10.08 o 
  -7   0   2       81.51       72.94     10.19 o 
  -6   0   2      123.52      133.18      9.83 o 
  -5   0   2       86.71       81.53      8.95 o 
  -4   0   2     5292.62     5880.86     49.00 o 
  -3   0   2      169.54      114.03      6.17 o 
  -2   0   2    32674.91    34862.42    469.76 o 
  -1   0   2      851.68      959.09     10.49 o 
   0   0   2     4868.92     5331.31     80.87 o 
   1   0   2      103.30      108.74      4.36 o 
   2   0   2     1879.54     1901.18     20.66 o 
   3   0   2      973.66      905.77     16.76 o 
   4   0   2       51.91       46.28      5.32 o 
   5   0   2        9.22        1.26      3.96 o 
   6   0   2      178.44      207.37     16.19 o 
   7   0   2       78.68       89.26     11.91 o 
   8   0   2        4.45       11.22     12.33 o 
   9   0   2        2.63       -8.98      8.98 o 
  -9   1   2        1.75        3.69      7.84 o 
  -8   1   2      245.11      262.74     24.51 o 
  -7   1   2       37.55       37.33      7.37 o 
  -6   1   2     1203.20     1157.33     24.76 o 
  -5   1   2       78.47       72.87      8.50 o 
  -4   1   2      323.11      345.70     13.43 o 
  -3   1   2       11.89       23.04      3.44 o 
  -2   1   2    13791.62    15250.34     78.90 o 
  -1   1   2     1364.18     1369.73     11.71 o 
   0   1   2     1095.71     1261.08     12.89 o 
   1   1   2      259.61      268.11      6.01 o 
   2   1   2      411.23      372.19     12.66 o 
   3   1   2      560.03      547.28     16.90 o 
   4   1   2      149.87      144.68      6.98 o 
   5   1   2        1.93        5.38      3.85 o 
   6   1   2        2.35        9.71      4.21 o 
   7   1   2       49.71       46.96      9.09 o 
   8   1   2       88.16       78.81     15.81 o 
   9   1   2        4.78       -3.25      8.37 o 
  -9   2   2        4.08        9.59      9.01 o 
  -8   2   2       47.51       57.17     12.16 o 
  -7   2   2        2.99        8.16      4.15 o 
  -6   2   2        1.50        3.95      4.25 o 
  -5   2   2       96.17       96.95     11.81 o 
  -4   2   2       11.97       37.21      4.94 o 
  -3   2   2        7.01       15.69      3.05 o 
  -2   2   2        1.90       -0.21      1.75 o 
  -1   2   2      495.74      504.36      9.08 o 
   0   2   2     1499.78     1646.42     20.00 o 
   1   2   2      162.01      154.39      5.70 o 
   2   2   2      466.28      517.56     22.13 o 
   3   2   2       58.72       68.77      8.48 o 
   4   2   2       26.65       20.68      5.86 o 
   5   2   2       86.91       85.86     10.45 o 
   6   2   2       35.09       54.94     16.94 o 
   7   2   2       53.18       52.18      9.35 o 
   8   2   2        1.94       -5.84      5.84 o 
  -9   3   2        1.43       -3.81      7.35 o 
  -8   3   2        4.54        9.63      7.00 o 
  -7   3   2       29.58       30.37      9.96 o 
  -6   3   2       65.38       71.49      9.33 o 
  -5   3   2       28.37       22.29      4.33 o 
  -4   3   2       45.87       51.31      5.50 o 
  -3   3   2      894.41      945.33     27.40 o 
  -2   3   2      406.37      453.99     11.32 o 
  -1   3   2     6510.44     7037.91     90.93 o 
   0   3   2     1463.83     1613.48     19.89 o 
   1   3   2     1486.33     1591.01     22.12 o 
   2   3   2       26.17       24.28      3.44 o 
   3   3   2       41.37       43.60      7.32 o 
   4   3   2      355.55      320.86     16.74 o 
   5   3   2       16.02       30.66      6.57 o 
   6   3   2       19.47       23.13      6.82 o 
   7   3   2       28.91       18.29      6.79 o 
   8   3   2       98.68       96.79     14.83 o 
  -9   4   2        9.39       29.21     10.52 o 
  -8   4   2        9.47       14.26      7.14 o 
  -7   4   2       34.42       29.63      7.18 o 
  -6   4   2        1.60        9.18      4.35 o 
  -5   4   2     1500.16     1468.50     26.84 o 
  -4   4   2      260.46      245.35     10.96 o 
  -3   4   2      650.75      683.89     16.18 o 
  -2   4   2        5.94        0.89      2.59 o 
  -1   4   2      652.90      743.74     15.41 o 
   0   4   2      915.40      870.82     16.31 o 
   1   4   2      158.05      134.80      7.32 o 
   2   4   2        3.61        9.23      3.14 o 
   3   4   2      363.53      359.84     16.14 o 
   4   4   2      602.76      617.73     28.38 o 
   5   4   2      214.89      220.63     30.79 o 
   6   4   2        5.74       26.07      7.20 o 
   7   4   2      101.64      109.14     28.89 o 
   8   4   2       17.18       29.48     16.10 o 
  -9   5   2       14.30        6.92     13.17 o 
  -8   5   2        2.22        3.47      7.83 o 
  -7   5   2        0.09       -0.06      5.16 o 
  -6   5   2       32.71       32.96      7.56 o 
  -5   5   2      194.11      190.78     22.08 o 
  -4   5   2       58.83       57.71      6.57 o 
  -3   5   2        0.42       -0.67      2.77 o 
  -2   5   2       51.47       69.88      6.62 o 
  -1   5   2       26.66       17.38      3.93 o 
   0   5   2     2070.53     2196.83     29.54 o 
   1   5   2     1568.70     1591.56     25.33 o 
   2   5   2     1111.13     1134.83     21.52 o 
   3   5   2      584.56      600.30     26.02 o 
   4   5   2      115.27      118.55     12.82 o 
   5   5   2      107.38      117.82     13.45 o 
   6   5   2       94.85       86.19     12.45 o 
   7   5   2       81.86      105.35     14.36 o 
   8   5   2       21.99       37.37     10.52 o 
  -9   6   2        2.53       -1.18      7.46 o 
  -8   6   2        2.26        4.07      6.66 o 
  -7   6   2       21.87       37.44      8.72 o 
  -6   6   2       15.89       14.43      7.11 o 
  -5   6   2      250.07      253.04     16.96 o 
  -4   6   2       73.73       66.73      8.70 o 
  -3   6   2     1164.29     1194.07     27.40 o 
  -2   6   2      206.25      222.58     11.81 o 
  -1   6   2     1421.42     1406.62     25.91 o 
   0   6   2      673.92      659.16     19.23 o 
   1   6   2      631.68      603.40     17.13 o 
   2   6   2      566.76      576.56     17.65 o 
   3   6   2       66.14       65.47      9.46 o 
   4   6   2      120.68      126.09     13.53 o 
   5   6   2        0.53        9.24      5.98 o 
   6   6   2       20.41       24.15      8.61 o 
   7   6   2        1.22       -2.73      8.19 o 
  -8   7   2       34.48       36.32     12.57 o 
  -7   7   2        6.30       12.08      6.60 o 
  -6   7   2       32.71       32.38      7.60 o 
  -5   7   2        9.17       13.09      5.67 o 
  -4   7   2      306.36      337.00     17.87 o 
  -3   7   2      387.71      419.26     15.35 o 
  -2   7   2      359.67      339.35     26.23 o 
  -1   7   2      271.19      269.09     13.35 o 
   0   7   2       23.65       25.82      5.71 o 
   1   7   2      163.79      166.45     11.43 o 
   2   7   2       62.28       56.95      8.62 o 
   3   7   2       32.26       42.43      8.06 o 
   4   7   2      297.53      316.69     20.82 o 
   5   7   2       52.04       54.59     10.45 o 
   6   7   2       14.65        8.11     10.19 o 
   7   7   2        0.16       -6.82     13.72 o 
  -8   8   2       21.06        0.89     10.50 o 
  -7   8   2       54.65       66.93     14.37 o 
  -6   8   2        5.73        7.90      5.25 o 
  -5   8   2      158.61      170.91     20.37 o 
  -4   8   2      113.06      122.82     12.96 o 
  -3   8   2       76.33       80.88     10.51 o 
  -2   8   2      193.09      199.18     13.11 o 
  -1   8   2      265.09      247.65     14.37 o 
   0   8   2     1420.42     1289.11     28.88 o 
   1   8   2        1.31        2.69      3.98 o 
   2   8   2       20.55       16.34      5.34 o 
   3   8   2        6.80        3.09      5.70 o 
   4   8   2      101.11      110.02     22.09 o 
   5   8   2       30.03       41.48     10.10 o 
   6   8   2        3.33        8.29     11.74 o 
  -7   9   2        5.13        7.89     10.97 o 
  -6   9   2       36.88       38.22     10.81 o 
  -5   9   2       24.62       28.40     16.40 o 
  -4   9   2      264.12      228.50     18.13 o 
  -3   9   2       14.85       18.60      6.10 o 
  -2   9   2        0.05        7.19      4.50 o 
  -1   9   2       51.21       47.74      7.98 o 
   0   9   2      244.15      255.06     15.79 o 
   1   9   2       31.08       27.78      5.67 o 
   2   9   2       89.82       97.35     12.74 o 
   3   9   2       87.83       97.73     13.23 o 
   4   9   2       20.40       30.55     11.29 o 
   5   9   2       52.37       55.90     15.97 o 
   6   9   2        4.13       20.88     18.46 o 
  -7  10   2       47.19       46.69     13.87 o 
  -6  10   2       58.78       31.15     11.72 o 
  -5  10   2      104.60      105.41     17.97 o 
  -4  10   2       21.03       18.80      9.10 o 
  -3  10   2       14.51       -2.31      6.61 o 
  -2  10   2       43.39       54.47     11.44 o 
  -1  10   2        6.13        4.86      4.72 o 
   0  10   2       91.50      104.04     11.42 o 
   1  10   2        0.30        0.62      4.88 o 
   2  10   2        7.57       15.77      7.43 o 
   3  10   2        2.60       -6.55      6.55 o 
   4  10   2       14.41       -6.92     15.73 o 
   5  10   2       15.72       24.52     13.90 o 
  -6  11   2       17.94       15.54     10.59 o 
  -5  11   2        1.09       -7.23      7.23 o 
  -4  11   2       62.88       84.92     16.69 o 
  -3  11   2      151.40      150.50     22.92 o 
  -2  11   2       12.52       18.77      9.67 o 
  -1  11   2       17.13       18.09      7.83 o 
   0  11   2       33.08       40.62      9.07 o 
   1  11   2      114.38      139.87     16.66 o 
   2  11   2       21.02       19.29      8.41 o 
   3  11   2        0.09      -11.72     11.72 o 
   4  11   2        0.32        7.04     14.00 o 
  -5  12   2        0.85       -7.87      7.87 o 
  -4  12   2       34.03       50.92     12.52 o 
  -3  12   2       99.91      102.32     35.69 o 
  -2  12   2        1.29        3.65     18.14 o 
  -1  12   2        0.01        2.72     12.08 o 
   0  12   2       20.17       16.28      9.74 o 
   1  12   2      123.97      135.92     20.87 o 
   2  12   2       89.92       89.89     30.74 o 
  -3  13   2        3.02       11.82     14.38 o 
  -2  13   2       70.97       97.47     19.23 o 
  -1  13   2        1.34       -5.87     34.80 o 
  -1 -13   3        0.40       -3.77     17.77 o 
   0 -13   3       55.84       62.28     17.51 o 
   1 -13   3       12.97       18.21     13.92 o 
   2 -13   3        0.56       -6.79     15.78 o 
   3 -13   3        0.09        4.51      9.46 o 
  -3 -12   3        6.54       22.32     13.36 o 
  -2 -12   3        0.02        1.96     10.87 o 
  -1 -12   3        8.98       12.85     11.37 o 
   0 -12   3       14.88       31.80     12.77 o 
   1 -12   3       10.36        4.54     10.09 o 
   2 -12   3       14.70       19.52     15.05 o 
   3 -12   3       11.42        5.43     10.90 o 
   4 -12   3        0.12        3.56      7.19 o 
   5 -12   3       18.27       19.50      9.85 o 
  -4 -11   3        1.67       -8.82     10.87 o 
  -3 -11   3        0.41       -8.87      8.87 o 
  -2 -11   3      122.74      134.51     16.62 o 
  -1 -11   3       22.22       28.53      9.71 o 
   0 -11   3      211.83      273.32     29.38 o 
   1 -11   3       36.57       24.19     10.81 o 
   2 -11   3       19.25       20.39      6.86 o 
   3 -11   3      128.64      141.19     15.94 o 
   4 -11   3        1.53       -7.59      7.59 o 
   5 -11   3       56.30       53.79     12.94 o 
   6 -11   3        3.58       -8.38      8.38 o 
  -5 -10   3        1.87       18.53     10.88 o 
  -4 -10   3      129.67      135.11     21.89 o 
  -3 -10   3       21.76       64.75     15.30 o 
  -2 -10   3        7.19       -5.60      5.60 o 
  -1 -10   3      147.42      151.54     15.99 o 
   0 -10   3        9.08       11.03      5.84 o 
   1 -10   3      217.99      236.23     17.74 o 
   2 -10   3      113.12      133.72     14.21 o 
   3 -10   3       25.07       10.62     11.54 o 
   4 -10   3        1.42        8.38      8.31 o 
   5 -10   3       16.68       19.67      8.11 o 
   6 -10   3       16.76       37.19     10.05 o 
  -6  -9   3        0.73        2.68     11.77 o 
  -5  -9   3        2.29      -13.35     17.91 o 
  -4  -9   3       11.37        5.54      9.24 o 
  -3  -9   3        0.13       -1.37      5.08 o 
  -2  -9   3      311.64      310.27     20.97 o 
  -1  -9   3      239.13      256.17     21.16 o 
   0  -9   3      111.84      115.89     10.63 o 
   1  -9   3      222.65      218.94     16.16 o 
   2  -9   3       22.32       20.69      6.21 o 
   3  -9   3       33.91       24.60      7.46 o 
   4  -9   3        0.04       -1.82      6.50 o 
   5  -9   3      144.96      135.04     16.32 o 
   6  -9   3       12.75       20.15     11.32 o 
   7  -9   3      116.17      129.63     23.97 o 
  -7  -8   3       11.38       17.24     10.51 o 
  -6  -8   3       10.67       -7.37      9.85 o 
  -5  -8   3        8.77       10.10      9.86 o 
  -4  -8   3       35.48       25.79      9.36 o 
  -3  -8   3        1.51        5.22      5.31 o 
  -2  -8   3      490.87      441.66     32.08 o 
  -1  -8   3       89.99       73.91      8.16 o 
   0  -8   3      684.18      594.03     18.43 o 
   1  -8   3      404.62      343.30     14.41 o 
   2  -8   3      278.13      272.22     26.89 o 
   3  -8   3      224.17      238.96     17.26 o 
   4  -8   3        0.17        6.12      4.29 o 
   5  -8   3       60.20       68.46     21.73 o 
   6  -8   3       33.56       41.99      9.22 o 
   7  -8   3       42.93       38.72     10.47 o 
  -7  -7   3        5.63        3.83     11.18 o 
  -6  -7   3       21.96       31.04     12.04 o 
  -5  -7   3      209.85      246.35     28.99 o 
  -4  -7   3      441.89      450.37     45.57 o 
  -3  -7   3      694.69      668.62     24.75 o 
  -2  -7   3     1353.20     1283.67     25.41 o 
  -1  -7   3      193.50      192.80     12.99 o 
   0  -7   3       16.56       17.37      5.49 o 
   1  -7   3      149.78      141.72      9.43 o 
   2  -7   3      462.50      448.12     18.53 o 
   3  -7   3      309.16      295.32     16.73 o 
   4  -7   3        0.04        0.66      3.63 o 
   5  -7   3        0.01       -3.86      3.86 o 
   6  -7   3       25.68       32.77     10.80 o 
   7  -7   3       86.00       80.91     12.22 o 
   8  -7   3        9.49       10.68      9.84 o 
  -8  -6   3       72.20       99.33     17.83 o 
  -7  -6   3        5.37       18.45      8.74 o 
  -6  -6   3      506.89      558.34     35.39 o 
  -5  -6   3       63.38       52.99     12.46 o 
  -4  -6   3      103.80      106.13     11.71 o 
  -3  -6   3       51.60       41.95      7.45 o 
  -2  -6   3       21.35       21.41      4.49 o 
  -1  -6   3      426.18      384.88     12.58 o 
   0  -6   3     1054.09     1017.29     20.48 o 
   1  -6   3       43.90       40.06      5.51 o 
   2  -6   3     1064.80     1060.70     17.82 o 
   3  -6   3      472.07      434.12     18.34 o 
   4  -6   3        7.55        2.37      3.65 o 
   5  -6   3       63.80       79.00     13.09 o 
   6  -6   3        2.39        1.19      4.76 o 
   7  -6   3        6.91        8.72      9.36 o 
   8  -6   3      104.07      140.81     30.28 o 
  -8  -5   3        0.62        3.62     16.10 o 
  -7  -5   3       61.20       67.11     14.75 o 
  -6  -5   3        0.84        5.40      5.40 o 
  -5  -5   3        0.07        1.59      4.47 o 
  -4  -5   3      168.20      161.07     10.18 o 
  -3  -5   3      102.63      110.90      9.92 o 
  -2  -5   3       65.80       60.90      5.88 o 
  -1  -5   3     1890.59     2000.76     26.43 o 
   0  -5   3      223.12      262.52     12.59 o 
   1  -5   3     1101.05     1237.11     20.19 o 
   2  -5   3        8.39        4.14      3.44 o 
   3  -5   3       67.19       81.58      9.57 o 
   4  -5   3      417.20      375.38     34.20 o 
   5  -5   3        1.49       -3.18      3.18 o 
   6  -5   3       73.39       85.95     18.35 o 
   7  -5   3        0.18        0.72      5.40 o 
   8  -5   3        0.34       -6.35      6.35 o 
  -8  -4   3        3.54        9.88     15.23 o 
  -7  -4   3       18.13        5.25     10.95 o 
  -6  -4   3       88.89       88.41     10.96 o 
  -5  -4   3       39.98       47.02      6.28 o 
  -4  -4   3       82.56       88.08      7.41 o 
  -3  -4   3      266.59      246.74     10.02 o 
  -2  -4   3       31.48       27.85      4.03 o 
  -1  -4   3     1179.86     1150.10     17.20 o 
   0  -4   3       83.44       91.92      5.83 o 
   1  -4   3      667.54      596.59     12.49 o 
   2  -4   3      317.47      302.73     13.01 o 
   3  -4   3       25.73       37.49      6.40 o 
   4  -4   3      497.33      504.57     41.86 o 
   5  -4   3       34.48       34.36     13.43 o 
   6  -4   3       49.77       47.70      8.61 o 
   7  -4   3        6.59       -2.46      5.45 o 
   8  -4   3        3.06       14.81      8.15 o 
   9  -4   3        8.85        5.18      8.68 o 
  -9  -3   3        4.58        6.95     20.33 o 
  -8  -3   3        1.47       11.12      6.75 o 
  -7  -3   3        2.15        1.27      4.50 o 
  -6  -3   3       55.98       51.29      8.40 o 
  -5  -3   3      829.05      864.23     20.08 o 
  -4  -3   3       47.70       39.57      5.28 o 
  -3  -3   3      840.60      815.86     21.83 o 
  -2  -3   3      154.62      140.30      6.59 o 
  -1  -3   3       35.83       36.90      2.95 o 
   0  -3   3      150.45      158.81      6.16 o 
   1  -3   3      407.61      401.96      9.88 o 
   2  -3   3       46.04       55.29      4.59 o 
   3  -3   3      245.90      239.66      9.14 o 
   4  -3   3      912.21      834.93     17.42 o 
   5  -3   3      248.60      216.58     15.03 o 
   6  -3   3       99.37       85.51     11.12 o 
   7  -3   3       42.73       21.14      8.76 o 
   8  -3   3        0.22        6.84     12.24 o 
   9  -3   3       73.40       97.56     18.86 o 
  -9  -2   3       17.44       44.24     13.35 o 
  -8  -2   3       25.27       32.23      7.08 o 
  -7  -2   3       16.42       19.01      5.21 o 
  -6  -2   3      196.60      208.51     11.13 o 
  -5  -2   3       33.56       29.84      5.13 o 
  -4  -2   3       45.51       34.25      4.42 o 
  -3  -2   3      296.74      289.00      8.97 o 
  -2  -2   3      115.29      126.05      5.36 o 
  -1  -2   3      100.91      102.60      8.15 o 
   0  -2   3      985.45      980.28     18.93 o 
   1  -2   3     5676.33     6053.38     71.54 o 
   2  -2   3      607.45      606.92     12.72 o 
   3  -2   3     1341.44     1373.36     26.34 o 
   4  -2   3        4.38        7.59      3.03 o 
   5  -2   3      209.25      189.83     11.94 o 
   6  -2   3       62.59       81.46     16.02 o 
   7  -2   3       98.20      110.85     23.20 o 
   8  -2   3       44.33       66.53     26.95 o 
   9  -2   3        4.01        7.12      8.86 o 
  -9  -1   3        0.02       -1.07      7.38 o 
  -8  -1   3        0.32       -3.61      6.20 o 
  -7  -1   3        2.27        4.88      4.32 o 
  -6  -1   3        2.90        1.31      3.22 o 
  -5  -1   3        4.34        3.37      3.26 o 
  -4  -1   3       27.02       29.78      4.19 o 
  -3  -1   3      495.49      471.59     10.99 o 
  -2  -1   3       48.98       38.00      4.50 o 
  -1  -1   3      608.01      594.21      7.13 o 
   0  -1   3       32.32       39.27      3.17 o 
   1  -1   3      144.19      123.72      5.52 o 
   2  -1   3        2.52       -1.20      1.81 o 
   3  -1   3      217.94      225.57      9.84 o 
   4  -1   3       55.38       55.95      5.86 o 
   5  -1   3       51.58       45.94      6.89 o 
   6  -1   3       11.23       12.41      5.64 o 
   7  -1   3        0.09        3.28      5.86 o 
   8  -1   3        0.24        1.00     13.56 o 
   9  -1   3        0.29       -8.58      8.58 o 
  -9   0   3        2.22        0.69      8.66 o 
  -8   0   3      125.98      160.33     15.74 o 
  -7   0   3        0.20        1.39      4.52 o 
  -6   0   3      471.85      448.81     18.48 o 
  -5   0   3        1.75       -0.79      2.69 o 
  -4   0   3       71.31       70.79      6.33 o 
  -3   0   3      733.28      688.63     13.81 o 
  -2   0   3       40.13       40.39      4.34 o 
  -1   0   3     1688.32     1682.52     16.33 o 
   0   0   3       36.85       37.99      3.24 o 
   1   0   3       40.51       36.35      3.61 o 
   2   0   3      780.36      816.12     14.47 o 
   3   0   3      128.50      111.91      7.93 o 
   4   0   3      900.22      941.42     26.19 o 
   5   0   3       75.59       86.15     10.28 o 
   6   0   3        0.15       -3.66      3.66 o 
   7   0   3        2.68        6.29      7.13 o 
   8   0   3       50.34       76.15     15.92 o 
   9   0   3        2.52       -1.88      8.51 o 
  -9   1   3        4.82        9.00      8.90 o 
  -8   1   3      121.79      100.61     15.29 o 
  -7   1   3      101.63      113.03      9.87 o 
  -6   1   3      746.07      748.64     23.87 o 
  -5   1   3      672.74      680.65     17.57 o 
  -4   1   3     5251.11     5878.29     50.49 o 
  -3   1   3      180.67      189.28      7.41 o 
  -2   1   3     2640.94     2973.34     37.34 o 
  -1   1   3     1710.18     1765.70     14.14 o 
   0   1   3       99.31       79.87      4.00 o 
   1   1   3        3.69        5.59      1.93 o 
   2   1   3     4307.21     4581.19     36.15 o 
   3   1   3       21.71       32.39      5.89 o 
   4   1   3     3502.97     3357.39     50.42 o 
   5   1   3       33.08       32.81      8.68 o 
   6   1   3       77.14       71.16     10.61 o 
   7   1   3       31.61       27.68      7.49 o 
   8   1   3       17.22       31.00      9.83 o 
  -9   2   3       12.45        8.56      8.35 o 
  -8   2   3       53.73       71.63     12.68 o 
  -7   2   3       35.16       32.57      5.51 o 
  -6   2   3       64.32       60.25      7.26 o 
  -5   2   3      277.22      274.79     11.58 o 
  -4   2   3      842.60      857.58     25.78 o 
  -3   2   3       67.53       54.56      5.04 o 
  -2   2   3      626.82      669.95     13.79 o 
  -1   2   3      327.15      385.70     11.48 o 
   0   2   3     6307.48     6693.92     53.83 o 
   1   2   3      226.44      218.15      6.93 o 
   2   2   3      746.49      735.40     19.64 o 
   3   2   3       26.12       31.63      8.76 o 
   4   2   3       55.04       60.84      8.75 o 
   5   2   3      127.92      151.54     16.42 o 
   6   2   3       71.25       94.46     11.80 o 
   7   2   3       39.28       34.20     10.73 o 
   8   2   3        1.11       -5.72      8.96 o 
  -9   3   3        3.66       11.11      8.34 o 
  -8   3   3       13.73        1.35      9.52 o 
  -7   3   3       13.46       19.53      6.95 o 
  -6   3   3       23.58       24.51      5.16 o 
  -5   3   3      205.55      178.58     10.45 o 
  -4   3   3        2.91        9.82      3.08 o 
  -3   3   3      490.57      483.37     12.92 o 
  -2   3   3       75.87       55.98      6.26 o 
  -1   3   3       16.92       20.45      3.04 o 
   0   3   3      208.17      193.70      8.76 o 
   1   3   3      149.08      189.57      7.39 o 
   2   3   3        0.18       -1.19      2.49 o 
   3   3   3      303.75      330.49     16.17 o 
   4   3   3        5.02        4.46      3.51 o 
   5   3   3      262.32      260.59     18.44 o 
   6   3   3       20.31       14.32      6.44 o 
   7   3   3       14.50       18.99      7.58 o 
   8   3   3        2.91        1.18     10.36 o 
  -9   4   3       45.16       49.84     12.67 o 
  -8   4   3       17.28       28.65      9.53 o 
  -7   4   3       18.30       17.51      7.45 o 
  -6   4   3        3.60        7.07      4.69 o 
  -5   4   3       34.66       30.98      5.64 o 
  -4   4   3      127.84      116.47      8.55 o 
  -3   4   3      797.80      762.24     17.28 o 
  -2   4   3      362.81      385.44     11.45 o 
  -1   4   3        7.14        4.60      3.29 o 
   0   4   3      506.74      488.40     12.53 o 
   1   4   3     1574.32     1546.37     22.64 o 
   2   4   3       38.92       34.99      4.43 o 
   3   4   3        2.88       -2.07      3.90 o 
   4   4   3       41.90       36.46      7.52 o 
   5   4   3      605.70      597.24     25.40 o 
   6   4   3      288.33      288.19     27.33 o 
   7   4   3       75.77       72.53     12.40 o 
   8   4   3        8.38       11.30      8.01 o 
  -9   5   3        0.80        8.39      7.76 o 
  -8   5   3        3.48        3.70      6.56 o 
  -7   5   3      149.63      134.19     14.52 o 
  -6   5   3       20.92       16.70      5.81 o 
  -5   5   3        4.22        8.06      4.43 o 
  -4   5   3      150.47      142.47     10.03 o 
  -3   5   3     1107.43     1224.33     27.59 o 
  -2   5   3       68.43       68.28      6.66 o 
  -1   5   3       83.25      101.38      7.67 o 
   0   5   3       11.02       16.45      3.95 o 
   1   5   3      524.73      464.24     13.78 o 
   2   5   3      936.31      900.71     19.42 o 
   3   5   3        6.67        9.22      4.43 o 
   4   5   3       92.18       97.94     13.43 o 
   5   5   3       44.33       49.75      9.34 o 
   6   5   3       72.86       85.17     12.73 o 
   7   5   3       31.17       48.05     10.59 o 
  -8   6   3        4.20        0.65      8.04 o 
  -7   6   3      107.63      108.18     17.97 o 
  -6   6   3       10.89       17.94      8.85 o 
  -5   6   3      130.22      100.73     11.76 o 
  -4   6   3      364.53      351.91     14.38 o 
  -3   6   3       56.84       59.63     10.53 o 
  -2   6   3     2318.48     2342.55     34.30 o 
  -1   6   3      163.45      148.33      9.91 o 
   0   6   3     1492.26     1438.73     26.41 o 
   1   6   3       16.76       18.08      6.07 o 
   2   6   3       62.75       53.92      6.68 o 
   3   6   3      338.04      310.46     17.91 o 
   4   6   3       10.97        0.26      4.66 o 
   5   6   3       80.28       72.51     11.91 o 
   6   6   3       26.08       40.42      9.33 o 
   7   6   3        0.06       -3.65      7.86 o 
  -8   7   3       65.19       66.57     15.37 o 
  -7   7   3      144.74      171.58     22.33 o 
  -6   7   3       92.60       72.77     19.97 o 
  -5   7   3      187.41      186.02     15.59 o 
  -4   7   3       33.46       35.82      6.93 o 
  -3   7   3       14.44       11.73      4.32 o 
  -2   7   3      254.90      238.67     12.66 o 
  -1   7   3       63.38       73.44      8.16 o 
   0   7   3      385.51      333.75     14.37 o 
   1   7   3      144.23      165.16     11.61 o 
   2   7   3       54.59       66.54      7.92 o 
   3   7   3        0.24       -4.12      4.12 o 
   4   7   3       51.54       53.75      9.61 o 
   5   7   3        3.73       -5.93      8.77 o 
   6   7   3       75.64       96.64     25.96 o 
   7   7   3       43.56       36.83     11.31 o 
  -8   8   3       20.37       36.57     12.83 o 
  -7   8   3        1.23       10.57     10.35 o 
  -6   8   3       78.04       84.04     15.18 o 
  -5   8   3       34.70       28.64      8.13 o 
  -4   8   3      260.75      243.38     17.55 o 
  -3   8   3      160.67      158.56     13.73 o 
  -2   8   3       28.06       26.64      5.74 o 
  -1   8   3       42.77       54.69      7.38 o 
   0   8   3       17.50       22.06      5.43 o 
   1   8   3       32.02       39.90      6.91 o 
   2   8   3       73.58       65.40     11.72 o 
   3   8   3      189.47      203.75     18.11 o 
   4   8   3       13.73        7.36      7.72 o 
   5   8   3       41.25       58.50     12.18 o 
   6   8   3       45.35       56.91     12.94 o 
  -7   9   3        0.09        1.74      9.22 o 
  -6   9   3        2.73        4.52      6.87 o 
  -5   9   3      129.87      163.62     20.69 o 
  -4   9   3       10.11        3.55      6.12 o 
  -3   9   3      305.27      295.05     25.45 o 
  -2   9   3        0.05        0.62      5.33 o 
  -1   9   3        6.09       -4.01      4.01 o 
   0   9   3      280.34      287.58     16.77 o 
   1   9   3       86.73      104.96     14.20 o 
   2   9   3      309.47      336.51     28.90 o 
   3   9   3        0.13        7.85      7.13 o 
   4   9   3        1.39        0.74     11.10 o 
   5   9   3        0.10       10.16     13.73 o 
  -7  10   3        1.22        8.35     10.48 o 
  -6  10   3       10.94        9.74     10.53 o 
  -5  10   3       24.39       27.84     15.09 o 
  -4  10   3       98.82      119.71     18.13 o 
  -3  10   3       47.03       32.54     10.42 o 
  -2  10   3       99.35      107.03     15.92 o 
  -1  10   3       11.70       10.27      5.70 o 
   0  10   3       17.14       19.21      8.68 o 
   1  10   3        1.88        8.65      6.41 o 
   2  10   3        7.20        6.65      6.88 o 
   3  10   3        2.00        6.22      7.83 o 
   4  10   3        0.12       -9.72     13.37 o 
  -6  11   3        6.61       14.08     10.89 o 
  -5  11   3        0.17      -11.84     14.95 o 
  -4  11   3        6.89        9.55      9.60 o 
  -3  11   3       19.27       34.10     11.73 o 
  -2  11   3       41.50       33.26     11.40 o 
  -1  11   3       16.50       14.05      8.20 o 
   0  11   3       31.22       21.59      7.72 o 
   1  11   3       35.53       39.27     11.28 o 
   2  11   3       63.87       61.24     14.42 o 
   3  11   3        0.00        3.43     21.02 o 
  -5  12   3       10.69       -3.51     13.72 o 
  -4  12   3       41.57       46.00     28.14 o 
  -3  12   3        7.06        9.59     10.50 o 
  -2  12   3      140.81      200.01     24.17 o 
  -1  12   3       16.01       11.70     19.51 o 
   0  12   3        0.22      -10.89     10.89 o 
   1  12   3       40.73       65.93     37.62 o 
   2  12   3       28.15       72.30     30.70 o 
  -2  13   3        0.16       15.23     11.66 o 
  -1  13   3      196.34      236.98     27.64 o 
   0  13   3        9.82       -7.30     14.48 o 
  -1 -13   4        7.52       15.82     12.95 o 
   0 -13   4       32.18       37.03     14.99 o 
   1 -13   4        2.91        9.44     12.26 o 
   2 -13   4       79.76       84.45     28.42 o 
   3 -13   4       27.47       60.11     20.66 o 
  -3 -12   4        2.15        7.37     25.50 o 
  -2 -12   4       21.75       32.76     21.18 o 
  -1 -12   4       38.95       25.94     12.56 o 
   0 -12   4        0.00       12.21     10.75 o 
   1 -12   4       66.58       77.90     46.52 o 
   2 -12   4        1.67       -7.66     12.51 o 
   3 -12   4       20.66        4.19     10.39 o 
   4 -12   4       25.66       40.42     15.04 o 
  -4 -11   4        5.72       16.48     11.41 o 
  -3 -11   4       17.12       16.34     11.52 o 
  -2 -11   4        0.13       -1.27     11.84 o 
  -1 -11   4      195.03      218.34     26.82 o 
   0 -11   4       13.27       17.65     10.99 o 
   1 -11   4      230.42      256.67     28.92 o 
   2 -11   4       10.16       10.29      9.43 o 
   3 -11   4       25.85       25.01      8.07 o 
   4 -11   4       13.26       17.58      7.95 o 
   5 -11   4        1.36      -10.55     10.55 o 
  -5 -10   4      111.79      100.14     20.55 o 
  -4 -10   4       66.66       62.20     16.52 o 
  -3 -10   4      228.39      218.48     53.56 o 
  -2 -10   4      171.15      151.34     17.17 o 
  -1 -10   4        1.01       -0.81      5.84 o 
   0 -10   4        9.29       17.26     10.00 o 
   1 -10   4       19.85       24.81     12.27 o 
   2 -10   4       61.14       60.66     10.09 o 
   3 -10   4      110.92      103.44     12.75 o 
   4 -10   4        6.21        8.32      6.41 o 
   5 -10   4        0.93        2.10      6.65 o 
   6 -10   4        0.01       -1.92      7.41 o 
  -6  -9   4       71.86       50.67     16.55 o 
  -5  -9   4       34.33        8.53     27.64 o 
  -4  -9   4        1.66       -7.94      7.94 o 
  -3  -9   4        0.02       -2.51      9.67 o 
  -2  -9   4       96.58       98.69     13.12 o 
  -1  -9   4      116.18      121.24     14.01 o 
   0  -9   4        1.11        5.54      5.67 o 
   1  -9   4       18.09        9.60      5.76 o 
   2  -9   4        0.04        6.15      6.82 o 
   3  -9   4       89.22       90.69     11.97 o 
   4  -9   4       46.33       35.89      8.65 o 
   5  -9   4       13.43       10.23      6.54 o 
   6  -9   4        4.24       12.47      9.91 o 
   7  -9   4        8.08       31.39      9.85 o 
  -7  -8   4        6.34       -4.15      8.72 o 
  -6  -8   4        1.78       -8.64      8.64 o 
  -5  -8   4       10.68       24.66     11.27 o 
  -4  -8   4        0.27       -6.28      6.28 o 
  -3  -8   4      154.40      144.66     14.69 o 
  -2  -8   4       25.76       32.64      7.95 o 
  -1  -8   4      646.58      599.16     24.46 o 
   0  -8   4      106.21      122.23      9.75 o 
   1  -8   4     1020.30      955.60     22.50 o 
   2  -8   4      297.43      293.70     17.42 o 
   3  -8   4      703.63      699.15     38.15 o 
   4  -8   4      259.29      273.80     20.70 o 
   5  -8   4      155.28      142.18     15.55 o 
   6  -8   4      114.07       97.88     13.96 o 
   7  -8   4        3.37        4.09      7.29 o 
  -7  -7   4        0.47        6.51      9.51 o 
  -6  -7   4      113.86      122.38     20.47 o 
  -5  -7   4        4.09       -5.24      5.24 o 
  -4  -7   4        0.09        0.72      5.69 o 
  -3  -7   4      418.01      392.01     20.16 o 
  -2  -7   4      154.88      158.10     14.68 o 
  -1  -7   4     1056.69      995.30     21.58 o 
   0  -7   4       10.45       16.54      4.46 o 
   1  -7   4       43.85       37.97      5.32 o 
   2  -7   4      207.68      200.37     19.39 o 
   3  -7   4       10.98       12.21      4.51 o 
   4  -7   4      512.52      493.27     22.25 o 
   5  -7   4      101.47      110.00     13.67 o 
   6  -7   4       16.04       21.38      7.08 o 
   7  -7   4       55.67       58.43     11.42 o 
   8  -7   4       13.19       37.39     16.54 o 
  -8  -6   4        0.56       11.45      9.28 o 
  -7  -6   4       66.81       65.38     14.48 o 
  -6  -6   4        0.12        1.93      8.01 o 
  -5  -6   4      435.63      404.53     28.37 o 
  -4  -6   4      301.57      288.83     29.15 o 
  -3  -6   4        3.98        1.55      4.16 o 
  -2  -6   4        0.21       -1.88      5.16 o 
  -1  -6   4      465.94      475.97     13.61 o 
   0  -6   4     1659.16     1627.20     25.87 o 
   1  -6   4        0.73        4.40      3.12 o 
   2  -6   4       18.92       18.33      3.92 o 
   3  -6   4       12.66       13.50      4.80 o 
   4  -6   4      678.26      671.61     24.91 o 
   5  -6   4      123.52      122.24     13.49 o 
   6  -6   4       30.11       33.78      7.82 o 
   7  -6   4       23.85       11.99     13.46 o 
   8  -6   4       14.93        2.00     10.94 o 
  -8  -5   4       58.09       39.38     14.24 o 
  -7  -5   4        1.92       -8.07      8.07 o 
  -6  -5   4       11.39       13.42     10.93 o 
  -5  -5   4      159.63      179.95     14.42 o 
  -4  -5   4      137.84      129.35     12.23 o 
  -3  -5   4       19.23       18.00      4.10 o 
  -2  -5   4      123.04      141.17      7.40 o 
  -1  -5   4        3.50        4.50      2.78 o 
   0  -5   4     2639.67     2845.78     31.93 o 
   1  -5   4      413.19      385.13     11.39 o 
   2  -5   4     1102.47     1123.14     19.36 o 
   3  -5   4      219.59      230.01     14.90 o 
   4  -5   4      164.65      142.57     18.29 o 
   5  -5   4       20.28       15.60      5.72 o 
   6  -5   4      170.38      177.13     28.44 o 
   7  -5   4       35.49       44.75     12.29 o 
   8  -5   4       36.75       17.65     13.41 o 
  -8  -4   4        1.49       -6.98      6.98 o 
  -7  -4   4       81.01       65.79     21.46 o 
  -6  -4   4       15.47       18.74      9.08 o 
  -5  -4   4      377.15      399.46     14.34 o 
  -4  -4   4       45.35       38.27      5.40 o 
  -3  -4   4      813.06      839.16     16.98 o 
  -2  -4   4      248.55      253.99      7.85 o 
  -1  -4   4      550.41      599.73     11.24 o 
   0  -4   4      396.32      368.57     10.02 o 
   1  -4   4      206.65      206.54     13.04 o 
   2  -4   4        0.25        0.75      2.49 o 
   3  -4   4       48.97       42.33      8.78 o 
   4  -4   4       83.04       78.97     10.38 o 
   5  -4   4      226.77      262.21     17.39 o 
   6  -4   4        7.44       13.42      5.45 o 
   7  -4   4       12.03        8.36     10.65 o 
   8  -4   4        9.83       -5.95     10.23 o 
  -9  -3   4       37.37       34.73     11.58 o 
  -8  -3   4       56.43       58.08     13.18 o 
  -7  -3   4       26.40       31.01      9.47 o 
  -6  -3   4       40.19       31.51      6.62 o 
  -5  -3   4       67.06       75.94      7.34 o 
  -4  -3   4      171.23      152.21      8.58 o 
  -3  -3   4     1906.58     1988.38     24.94 o 
  -2  -3   4        2.01        1.31      3.06 o 
  -1  -3   4     1374.54     1429.76     26.37 o 
   0  -3   4      213.91      244.71     10.34 o 
   1  -3   4     1682.70     1675.18     21.34 o 
   2  -3   4      174.56      169.42      8.08 o 
   3  -3   4      252.35      259.67     10.09 o 
   4  -3   4       54.92       60.34      6.38 o 
   5  -3   4      358.38      369.04     18.21 o 
   6  -3   4      128.67      118.76     16.61 o 
   7  -3   4       46.65       32.89     10.33 o 
   8  -3   4        5.44       -2.82      7.40 o 
  -9  -2   4        0.04        3.50      8.19 o 
  -8  -2   4       41.22       69.52     13.08 o 
  -7  -2   4      203.45      201.43     15.09 o 
  -6  -2   4       16.79       21.52      4.40 o 
  -5  -2   4      128.54      125.28      8.51 o 
  -4  -2   4      342.77      342.12     11.06 o 
  -3  -2   4     2271.35     2468.55     27.05 o 
  -2  -2   4      273.10      304.11      7.08 o 
  -1  -2   4     2394.29     2718.72     34.32 o 
   0  -2   4      139.26      149.44      6.08 o 
   1  -2   4     1338.51     1407.57     27.35 o 
   2  -2   4     1335.50     1237.40     20.06 o 
   3  -2   4      391.86      390.43     12.90 o 
   4  -2   4      501.94      485.60     14.95 o 
   5  -2   4       13.75       17.17      4.07 o 
   6  -2   4        5.91        5.83      5.24 o 
   7  -2   4      270.64      306.23     27.48 o 
   8  -2   4        0.28       -2.51      8.04 o 
   9  -2   4      140.29      169.36     24.19 o 
  -9  -1   4        0.68        3.00      9.93 o 
  -8  -1   4       28.80       23.60      5.88 o 
  -7  -1   4       65.97       81.63     12.22 o 
  -6  -1   4       37.17       28.10      5.79 o 
  -5  -1   4      179.74      172.71      9.60 o 
  -4  -1   4       18.45       18.22      3.56 o 
  -3  -1   4       63.63       62.25      5.12 o 
  -2  -1   4      170.15      166.43     10.27 o 
  -1  -1   4      464.90      479.62     14.50 o 
   0  -1   4      433.84      390.85      9.14 o 
   1  -1   4       84.84       86.90      5.74 o 
   2  -1   4      422.82      428.77     11.62 o 
   3  -1   4      230.91      236.86      9.64 o 
   4  -1   4      277.08      297.07     12.00 o 
   5  -1   4      119.35      117.58      9.58 o 
   6  -1   4      134.97      125.24     13.71 o 
   7  -1   4        0.55       -0.35      4.90 o 
   8  -1   4       34.07       38.64     19.91 o 
  -8   0   4        0.78       -4.49      7.08 o 
  -7   0   4       62.98       69.12      7.85 o 
  -6   0   4       77.67       78.57      7.68 o 
  -5   0   4      173.79      179.31     10.34 o 
  -4   0   4      191.61      227.89      9.60 o 
  -3   0   4       48.32       55.30      4.73 o 
  -2   0   4     1448.29     1415.16     19.50 o 
  -1   0   4     1720.54     1949.46     20.28 o 
   0   0   4     6344.59     6875.30     46.25 o 
   1   0   4     2292.13     2570.14     29.26 o 
   2   0   4      117.55      127.61      6.94 o 
   3   0   4       13.83       21.67      3.99 o 
   4   0   4       38.25       49.94      5.75 o 
   5   0   4       11.01       13.17      5.60 o 
   6   0   4       29.63       34.50     10.18 o 
   7   0   4       63.10       72.82     14.08 o 
   8   0   4        9.64        3.15      8.11 o 
  -9   1   4       11.22       34.82     10.35 o 
  -8   1   4       59.35       49.68     11.25 o 
  -7   1   4        3.94       10.50      3.80 o 
  -6   1   4      640.03      658.93     22.84 o 
  -5   1   4       40.12       41.77      5.70 o 
  -4   1   4     4139.09     4569.41     44.16 o 
  -3   1   4      975.12      926.08     16.59 o 
  -2   1   4      160.35      192.33      6.37 o 
  -1   1   4       29.40       33.59      2.22 o 
   0   1   4      964.27      972.31     18.82 o 
   1   1   4       15.87        9.04      2.68 o 
   2   1   4      623.85      681.06     13.43 o 
   3   1   4     1071.55     1020.71     16.44 o 
   4   1   4       29.81       36.72      7.87 o 
   5   1   4      729.58      719.13     25.37 o 
   6   1   4      173.96      153.99     15.24 o 
   7   1   4       23.93       11.97      6.34 o 
   8   1   4        0.54       -6.77     15.07 o 
  -9   2   4        1.27       -5.78      6.84 o 
  -8   2   4        4.82        2.85      5.17 o 
  -7   2   4      111.92      112.78     11.93 o 
  -6   2   4      741.40      787.20     21.21 o 
  -5   2   4        6.78        4.06      3.27 o 
  -4   2   4     2244.76     2301.39     30.25 o 
  -3   2   4      164.13      154.74      7.62 o 
  -2   2   4      386.92      412.62      9.61 o 
  -1   2   4      594.11      609.97     15.60 o 
   0   2   4     1109.82     1190.10     21.23 o 
   1   2   4     3412.62     3790.24     39.50 o 
   2   2   4     2212.12     2234.51     24.12 o 
   3   2   4      942.41      986.11     26.45 o 
   4   2   4       53.44       57.38      8.36 o 
   5   2   4      205.69      201.28     24.65 o 
   6   2   4      110.00      114.65     14.02 o 
   7   2   4       83.94      108.95     14.65 o 
   8   2   4        4.17        5.83      7.40 o 
  -9   3   4        5.91        5.69     12.57 o 
  -8   3   4        0.09        7.05      4.69 o 
  -7   3   4       50.84       55.96      9.13 o 
  -6   3   4        3.60        0.66      4.22 o 
  -5   3   4       23.15       33.15      5.09 o 
  -4   3   4      245.76      221.63     10.52 o 
  -3   3   4        0.17        0.96      2.35 o 
  -2   3   4     1364.54     1407.20     21.51 o 
  -1   3   4      177.30      191.50      9.71 o 
   0   3   4     1640.33     1699.31     20.36 o 
   1   3   4      362.22      362.11     13.98 o 
   2   3   4      267.07      276.27      9.30 o 
   3   3   4       41.25       43.91      7.92 o 
   4   3   4       45.45       45.53      8.16 o 
   5   3   4        0.23       -3.84      3.84 o 
   6   3   4       65.57       55.85     10.36 o 
   7   3   4        0.13       -6.07      6.07 o 
   8   3   4        0.77      -11.95     11.95 o 
  -9   4   4       10.00       19.99      9.67 o 
  -8   4   4        0.64        3.47      6.24 o 
  -7   4   4      145.10      154.27     15.15 o 
  -6   4   4        0.01       -1.19      3.58 o 
  -5   4   4        0.15       -1.80      2.88 o 
  -4   4   4      138.24      130.59     10.37 o 
  -3   4   4      827.72      814.11     17.94 o 
  -2   4   4      598.53      615.65     16.49 o 
  -1   4   4       10.32       14.31      3.17 o 
   0   4   4      216.87      245.46      9.11 o 
   1   4   4      323.06      308.90     10.59 o 
   2   4   4      703.49      697.66     30.49 o 
   3   4   4       83.32       70.92      9.89 o 
   4   4   4       78.64       78.56     10.71 o 
   5   4   4        6.79        5.29      4.95 o 
   6   4   4      201.62      207.89     23.30 o 
   7   4   4       72.32       76.58     12.41 o 
   8   4   4        5.66        2.18     31.11 o 
  -9   5   4        0.83        8.23      8.51 o 
  -8   5   4        0.30        3.37      7.56 o 
  -7   5   4       95.25       98.37     12.28 o 
  -6   5   4       28.26       21.27      5.89 o 
  -5   5   4       15.68       21.99      5.06 o 
  -4   5   4      140.98      127.41      9.45 o 
  -3   5   4      129.07      134.56      8.75 o 
  -2   5   4     1547.55     1508.85     26.97 o 
  -1   5   4      637.80      650.36     16.06 o 
   0   5   4      128.75      120.90      8.18 o 
   1   5   4        4.98        9.26      3.39 o 
   2   5   4      102.57       91.19      7.68 o 
   3   5   4     1786.69     1665.70     37.40 o 
   4   5   4       20.53       12.73      6.20 o 
   5   5   4      533.76      558.91     52.61 o 
   6   5   4        1.21        7.07      7.27 o 
   7   5   4        0.02       -8.53      8.53 o 
  -9   6   4        0.34        6.23      9.21 o 
  -8   6   4       16.18        3.34      9.85 o 
  -7   6   4       20.91       17.64      8.03 o 
  -6   6   4      179.86      219.75     36.38 o 
  -5   6   4      369.03      360.85     18.24 o 
  -4   6   4       95.50      121.00     10.00 o 
  -3   6   4      149.15      150.94     10.25 o 
  -2   6   4        0.78       -0.64      2.86 o 
  -1   6   4      365.86      340.17     13.24 o 
   0   6   4       11.93       11.94      4.89 o 
   1   6   4      201.35      184.90     11.01 o 
   2   6   4        0.75       -0.13      3.58 o 
   3   6   4       11.67       19.64      5.83 o 
   4   6   4       38.26       37.81      8.43 o 
   5   6   4       14.38       15.62      6.93 o 
   6   6   4        0.46        9.15      6.94 o 
   7   6   4        3.04       27.86      9.77 o 
  -8   7   4        8.71       11.31      9.49 o 
  -7   7   4        3.48        4.64      7.54 o 
  -6   7   4      158.52      154.11     20.25 o 
  -5   7   4        0.67       -4.56      4.56 o 
  -4   7   4      275.81      277.05     23.03 o 
  -3   7   4       12.93        4.48      4.55 o 
  -2   7   4       16.02       14.78      4.28 o 
  -1   7   4      159.63      144.61     10.68 o 
   0   7   4       57.12       51.70      7.05 o 
   1   7   4        3.70       -3.57      3.57 o 
   2   7   4      329.22      313.46     18.50 o 
   3   7   4      117.77      134.66     14.06 o 
   4   7   4      159.55      167.77     16.81 o 
   5   7   4        6.12       -0.92      7.94 o 
   6   7   4       64.08       81.18     13.86 o 
  -8   8   4       27.09       26.76     10.84 o 
  -7   8   4       30.29       23.69     10.73 o 
  -6   8   4        1.68        5.34      7.50 o 
  -5   8   4       24.99       18.22      8.39 o 
  -4   8   4      155.45      106.53     16.23 o 
  -3   8   4        2.97        2.12      4.36 o 
  -2   8   4      912.09      906.51     30.20 o 
  -1   8   4      272.61      278.93     14.95 o 
   0   8   4       47.96       51.38      7.25 o 
   1   8   4       35.03       31.39      7.14 o 
   2   8   4        6.88        1.96      5.09 o 
   3   8   4        2.85        6.15      6.17 o 
   4   8   4      152.54      176.44     18.01 o 
   5   8   4       57.07       92.14     14.40 o 
   6   8   4       70.81      100.59     28.24 o 
  -7   9   4        0.53        7.70      9.54 o 
  -6   9   4       77.91      102.85     16.97 o 
  -5   9   4      113.57      133.07     19.55 o 
  -4   9   4       85.57      105.70     16.68 o 
  -3   9   4      194.69      201.76     22.21 o 
  -2   9   4      422.47      402.06     23.92 o 
  -1   9   4      133.07      131.81     14.11 o 
   0   9   4        0.11        5.63      4.94 o 
   1   9   4      351.92      374.19     18.64 o 
   2   9   4       15.53       29.25      7.90 o 
   3   9   4      165.23      156.75     17.37 o 
   4   9   4       13.90       13.63      8.31 o 
   5   9   4        0.17        1.08      8.59 o 
  -7  10   4        3.98       -7.79     12.29 o 
  -6  10   4       27.27       37.41     12.71 o 
  -5  10   4        2.68       -2.23      8.04 o 
  -4  10   4       28.49       25.29      9.30 o 
  -3  10   4       15.73       16.81      8.25 o 
  -2  10   4       19.18       21.31      9.32 o 
  -1  10   4       12.07       21.37      7.39 o 
   0  10   4        0.47        5.94      5.47 o 
   1  10   4        0.86        1.80      7.08 o 
   2  10   4        2.59        3.19      7.70 o 
   3  10   4        0.11        1.80     10.67 o 
   4  10   4       12.03       15.51     21.54 o 
  -6  11   4       33.28       29.75     12.19 o 
  -5  11   4        9.16        4.27      8.63 o 
  -4  11   4        0.18       -6.41     14.91 o 
  -3  11   4       10.34        6.56      8.81 o 
  -2  11   4        1.80       -1.98      7.05 o 
  -1  11   4        4.56        3.37      7.84 o 
   0  11   4       63.28       74.94     12.16 o 
   1  11   4       28.21       34.62     12.34 o 
   2  11   4       22.29       43.84     12.93 o 
   3  11   4       90.30      113.42     20.34 o 
  -4  12   4        7.25       19.38      9.99 o 
  -3  12   4       52.59       91.89     19.03 o 
  -2  12   4        0.22       -6.82      8.25 o 
  -1  12   4      325.99      344.18     31.14 o 
   0  12   4       11.54       29.45     14.00 o 
   1  12   4       68.16      102.38     19.49 o 
   2  12   4       28.79       59.02     18.76 o 
  -1 -13   5        3.95       14.05     11.80 o 
   0 -13   5        3.34        3.26     11.78 o 
   1 -13   5        8.50        8.39     15.61 o 
   2 -13   5       29.42       35.81     13.21 o 
  -3 -12   5        0.49        5.56     19.75 o 
  -2 -12   5       52.22       56.77     27.92 o 
  -1 -12   5        7.42       11.75     11.62 o 
   0 -12   5      201.92      261.23     31.85 o 
   1 -12   5       19.13       21.54     20.48 o 
   2 -12   5       59.96      107.21     20.88 o 
   3 -12   5        9.32        6.04     10.03 o 
   4 -12   5       15.22       20.82     13.45 o 
  -4 -11   5        0.50        3.51     11.41 o 
  -3 -11   5       76.79       68.33     18.35 o 
  -2 -11   5        2.27       -6.85      9.57 o 
  -1 -11   5      124.05      146.76     23.65 o 
   0 -11   5       14.31       14.00     19.43 o 
   1 -11   5       34.12       38.95     13.40 o 
   2 -11   5       43.00       26.30     11.72 o 
   3 -11   5        0.52       -2.43      9.46 o 
   4 -11   5       13.05        8.98      7.30 o 
   5 -11   5        8.47       -7.68      7.82 o 
  -5 -10   5       26.57       29.97     13.35 o 
  -4 -10   5       17.97       36.31     13.02 o 
  -3 -10   5      178.95      192.90     29.87 o 
  -2 -10   5       10.79        8.96      6.83 o 
  -1 -10   5      119.54      130.13     20.99 o 
   0 -10   5       11.69       21.14     12.39 o 
   1 -10   5       36.74       52.06     13.36 o 
   2 -10   5        8.83        0.38      8.07 o 
   3 -10   5        6.75        6.45      5.53 o 
   4 -10   5       20.31       22.28     10.10 o 
   5 -10   5       49.28       55.51     10.80 o 
   6 -10   5        2.94       -6.14      6.62 o 
  -6  -9   5        0.10       -1.59     10.45 o 
  -5  -9   5       49.22       47.51     15.60 o 
  -4  -9   5       54.76       20.84     21.63 o 
  -3  -9   5       54.90       50.86      9.72 o 
  -2  -9   5        1.26       -6.32      6.32 o 
  -1  -9   5       16.17       26.51      8.11 o 
   0  -9   5      156.58      146.85     15.06 o 
   1  -9   5      171.90      184.36     15.08 o 
   2  -9   5        0.54        7.12      4.77 o 
   3  -9   5        0.91       -0.83      4.60 o 
   4  -9   5       22.22       19.01      8.25 o 
   5  -9   5       48.01       35.97     12.13 o 
   6  -9   5        5.32        3.29      7.11 o 
   7  -9   5        2.98        5.28     11.20 o 
  -7  -8   5        7.56       38.10     13.52 o 
  -6  -8   5       18.76       22.98     11.84 o 
  -5  -8   5       14.40        7.87     15.82 o 
  -4  -8   5      315.44      291.61     29.31 o 
  -3  -8   5        1.84       -4.45      4.45 o 
  -2  -8   5      184.06      146.61     15.07 o 
  -1  -8   5       97.31       84.56     11.27 o 
   0  -8   5        0.36       -4.55      4.55 o 
   1  -8   5      105.36      127.12     12.33 o 
   2  -8   5        0.04        6.25      4.74 o 
   3  -8   5       28.63       32.87      6.72 o 
   4  -8   5        0.01        0.56      4.44 o 
   5  -8   5       41.34       67.70     10.60 o 
   6  -8   5        2.65       10.15     10.83 o 
   7  -8   5        0.21        7.09      7.95 o 
  -7  -7   5       87.53       88.64     19.18 o 
  -6  -7   5        6.41        7.81     12.45 o 
  -5  -7   5      282.02      252.41     26.76 o 
  -4  -7   5       24.64       16.16      7.74 o 
  -3  -7   5      223.21      196.98     16.33 o 
  -2  -7   5      578.41      531.29     22.50 o 
  -1  -7   5      202.45      182.32     15.50 o 
   0  -7   5      911.08      863.83     19.89 o 
   1  -7   5      145.89      139.09      9.37 o 
   2  -7   5       72.56       72.40      9.61 o 
   3  -7   5        3.84        2.84      7.02 o 
   4  -7   5        5.04        3.90      5.26 o 
   5  -7   5       66.96       66.58     10.35 o 
   6  -7   5       55.52       51.85     10.08 o 
   7  -7   5        2.46        3.56      7.31 o 
  -8  -6   5       27.27       48.06     16.92 o 
  -7  -6   5        9.47        4.06      8.27 o 
  -6  -6   5       62.29       64.44     14.51 o 
  -5  -6   5        1.09        9.00     12.22 o 
  -4  -6   5      413.08      393.88     19.91 o 
  -3  -6   5      168.65      153.01     17.25 o 
  -2  -6   5       51.10       53.99      9.13 o 
  -1  -6   5       12.23       19.16      5.37 o 
   0  -6   5      209.88      211.04      9.84 o 
   1  -6   5      296.70      280.52     11.10 o 
   2  -6   5      233.34      209.33     10.47 o 
   3  -6   5      106.86      118.24     12.16 o 
   4  -6   5        5.64        3.14      4.77 o 
   5  -6   5      316.64      349.58     20.49 o 
   6  -6   5      118.20      128.21     14.96 o 
   7  -6   5       20.52       24.33     10.93 o 
   8  -6   5        0.11       -6.40      7.74 o 
  -8  -5   5       19.70       11.14      9.96 o 
  -7  -5   5       16.03       34.67     10.16 o 
  -6  -5   5       37.89       46.87     29.17 o 
  -5  -5   5       36.35       27.07      7.28 o 
  -4  -5   5       58.12       55.19      8.58 o 
  -3  -5   5     1077.25     1045.15     28.73 o 
  -2  -5   5      221.30      213.06     14.31 o 
  -1  -5   5      197.44      210.25      7.84 o 
   0  -5   5      158.97      145.96      7.77 o 
   1  -5   5      359.46      341.51     11.31 o 
   2  -5   5     2012.70     2023.22     34.05 o 
   3  -5   5       63.77       64.82     11.75 o 
   4  -5   5      141.91      118.98     14.04 o 
   5  -5   5        1.23        0.99      4.06 o 
   6  -5   5      115.87      124.66     14.28 o 
   7  -5   5       20.61       37.81     12.83 o 
   8  -5   5       17.13       23.11     11.71 o 
  -8  -4   5        0.03        6.08      7.22 o 
  -7  -4   5       61.61       51.42     13.94 o 
  -6  -4   5        0.00        2.36      5.29 o 
  -5  -4   5       49.62       41.70      7.73 o 
  -4  -4   5      263.29      256.12     11.22 o 
  -3  -4   5       29.67       26.04      6.84 o 
  -2  -4   5     1639.32     1668.86     33.01 o 
  -1  -4   5       43.22       64.59     13.80 o 
   0  -4   5     1217.89     1282.14     26.57 o 
   1  -4   5        8.14        9.71      2.99 o 
   2  -4   5      135.27      140.43      8.90 o 
   3  -4   5       23.35       28.59      4.71 o 
   4  -4   5       22.08       20.57      5.78 o 
   5  -4   5       38.57       33.99      7.14 o 
   6  -4   5        4.17        4.09      6.32 o 
   7  -4   5       12.36        2.12      8.05 o 
   8  -4   5        6.08        3.22     11.82 o 
  -9  -3   5       21.15        4.34     10.81 o 
  -8  -3   5       37.78       21.86      9.14 o 
  -7  -3   5      197.56      217.98     27.88 o 
  -6  -3   5       24.55       24.53      6.17 o 
  -5  -3   5      135.50      152.28      9.53 o 
  -4  -3   5       22.62       28.80      4.61 o 
  -3  -3   5        2.73        4.04      2.43 o 
  -2  -3   5       99.73       63.43      7.65 o 
  -1  -3   5       45.10       40.86      6.22 o 
   0  -3   5      697.24      819.48     14.35 o 
   1  -3   5       20.97       14.39      3.33 o 
   2  -3   5     1692.21     1814.65     26.58 o 
   3  -3   5      236.56      222.39     10.63 o 
   4  -3   5       87.17       95.16      8.05 o 
   5  -3   5       17.01       21.78      5.99 o 
   6  -3   5        3.23       10.64     11.66 o 
   7  -3   5      301.84      343.24     30.29 o 
   8  -3   5       25.73       23.15     17.37 o 
  -9  -2   5        6.17       -4.42      7.01 o 
  -8  -2   5       27.16       44.80     11.03 o 
  -7  -2   5       20.30       20.65      8.54 o 
  -6  -2   5       17.54       23.68      4.87 o 
  -5  -2   5      103.25      111.68      8.17 o 
  -4  -2   5       33.10       28.00      4.36 o 
  -3  -2   5      298.72      276.83      8.55 o 
  -2  -2   5     1779.84     1717.97     29.48 o 
  -1  -2   5      629.38      686.08     11.50 o 
   0  -2   5      267.67      252.50      8.31 o 
   1  -2   5      304.17      305.01      9.95 o 
   2  -2   5      183.22      188.53      9.11 o 
   3  -2   5     4846.91     4734.25     47.39 o 
   4  -2   5       32.24       34.40      5.54 o 
   5  -2   5      963.83      919.90     28.65 o 
   6  -2   5       28.40       32.53      8.37 o 
   7  -2   5       16.02       17.06      8.22 o 
   8  -2   5       13.89       26.20     22.69 o 
  -9  -1   5        1.26        1.77      8.80 o 
  -8  -1   5        0.15        5.64      5.09 o 
  -7  -1   5        0.50        5.41      3.17 o 
  -6  -1   5      232.20      257.87     12.28 o 
  -5  -1   5      240.50      232.54     10.65 o 
  -4  -1   5      332.44      316.58     10.85 o 
  -3  -1   5        7.42       14.13      3.01 o 
  -2  -1   5       68.18       79.36      4.94 o 
  -1  -1   5     6176.72     6708.99     47.19 o 
   0  -1   5       18.05       36.80      4.48 o 
   1  -1   5     2912.13     3014.89     32.05 o 
   2  -1   5      225.60      192.11      8.95 o 
   3  -1   5       21.32       20.22      4.17 o 
   4  -1   5        2.02        2.36      2.67 o 
   5  -1   5       96.20       98.99     11.03 o 
   6  -1   5       21.30       30.02      7.05 o 
   7  -1   5      145.96      145.07     19.17 o 
   8  -1   5        0.79        1.95      8.11 o 
  -9   0   5        3.93       22.63      8.92 o 
  -8   0   5        0.01        2.23      4.07 o 
  -7   0   5        9.32        9.50      4.21 o 
  -6   0   5       27.72       25.72      5.41 o 
  -5   0   5        7.28        9.25      3.53 o 
  -4   0   5      203.96      201.82      8.97 o 
  -3   0   5        3.06        5.42      2.31 o 
  -2   0   5      616.75      586.24     11.88 o 
  -1   0   5      743.98      799.65     14.18 o 
   0   0   5     1358.95     1441.32     20.14 o 
   1   0   5     1190.43     1343.44     38.69 o 
   2   0   5      851.63      960.56     18.51 o 
   3   0   5      140.12      145.18      8.61 o 
   4   0   5       67.56       67.67      6.83 o 
   5   0   5       19.82        4.16      4.65 o 
   6   0   5       29.84       21.34      6.85 o 
   7   0   5        5.79        7.19      6.75 o 
   8   0   5       35.06       36.21     12.00 o 
  -9   1   5       14.04       14.12      9.40 o 
  -8   1   5        9.92        5.91      5.69 o 
  -7   1   5       34.56       38.93      6.17 o 
  -6   1   5      241.94      242.46     17.26 o 
  -5   1   5      196.12      188.54     10.73 o 
  -4   1   5        0.49       -0.83      2.51 o 
  -3   1   5      252.17      204.88      7.94 o 
  -2   1   5      237.47      240.04      7.62 o 
  -1   1   5      297.25      260.85      8.16 o 
   0   1   5     2458.03     2474.01     26.38 o 
   1   1   5       28.31       16.22      3.42 o 
   2   1   5     1860.43     1960.19     26.32 o 
   3   1   5       13.31       15.62      3.44 o 
   4   1   5      304.91      252.84     16.44 o 
   5   1   5      198.21      173.39     17.93 o 
   6   1   5      397.53      359.67     22.87 o 
   7   1   5       93.72      127.69     15.98 o 
   8   1   5       13.59       20.16     11.77 o 
  -9   2   5       15.50       15.14      9.22 o 
  -8   2   5      122.56       97.28     13.71 o 
  -7   2   5       40.51       48.33      7.19 o 
  -6   2   5      618.70      622.64     22.05 o 
  -5   2   5      334.95      333.62     12.70 o 
  -4   2   5      122.46      102.69      7.68 o 
  -3   2   5      857.13      822.28     16.27 o 
  -2   2   5     1606.66     1545.94     18.25 o 
  -1   2   5      183.34      202.08      9.99 o 
   0   2   5     1163.67     1254.45     19.88 o 
   1   2   5      870.18      846.66     19.67 o 
   2   2   5     1166.47     1198.58     27.63 o 
   3   2   5     1341.29     1254.93     31.06 o 
   4   2   5       29.35       20.94      6.27 o 
   5   2   5       71.12       59.70      9.66 o 
   6   2   5        0.93       -0.23      5.35 o 
   7   2   5        2.68        9.10      6.87 o 
   8   2   5       29.08       10.48     35.16 o 
  -9   3   5       13.66       12.95     25.94 o 
  -8   3   5       79.90      100.61     14.92 o 
  -7   3   5       33.49       27.65      8.72 o 
  -6   3   5      336.05      344.88     24.02 o 
  -5   3   5        4.25        2.12      3.96 o 
  -4   3   5       21.86       24.92      4.54 o 
  -3   3   5      596.19      626.60     15.34 o 
  -2   3   5       74.74       84.58      8.45 o 
  -1   3   5     3342.51     3710.35     46.13 o 
   0   3   5        9.07       15.47      2.87 o 
   1   3   5     1882.33     1994.23     26.09 o 
   2   3   5      150.25      143.02     11.99 o 
   3   3   5      217.94      208.03     15.78 o 
   4   3   5      102.22       88.62     11.20 o 
   5   3   5       25.57       12.47      5.63 o 
   6   3   5        0.13       -3.91      4.99 o 
   7   3   5        5.22       10.21     11.47 o 
   8   3   5       12.50       19.78     11.19 o 
  -9   4   5        0.04       11.54      8.96 o 
  -8   4   5       15.65       30.45      9.66 o 
  -7   4   5        8.14       13.88      5.59 o 
  -6   4   5       40.78       53.06      7.62 o 
  -5   4   5        0.52        0.73      3.12 o 
  -4   4   5       41.09       41.37      5.45 o 
  -3   4   5       53.17       56.31      7.62 o 
  -2   4   5      143.27      160.43     11.69 o 
  -1   4   5      122.98      129.85     10.35 o 
   0   4   5        0.11        3.04      2.42 o 
   1   4   5      443.43      397.86     12.37 o 
   2   4   5      124.13      136.68     12.32 o 
   3   4   5      872.28      837.65     27.77 o 
   4   4   5      165.23      144.53     14.83 o 
   5   4   5       54.34       54.09     14.61 o 
   6   4   5       19.29       26.89      8.91 o 
   7   4   5        0.01        0.96     12.25 o 
  -9   5   5       15.49       -8.70      8.70 o 
  -8   5   5        7.64        7.99      8.70 o 
  -7   5   5        0.81       10.39      6.63 o 
  -6   5   5       29.16       41.72      8.16 o 
  -5   5   5      202.37      214.37     12.99 o 
  -4   5   5       59.08       67.91      7.25 o 
  -3   5   5      266.14      238.43     15.30 o 
  -2   5   5       14.48        8.13      4.51 o 
  -1   5   5     2400.18     2277.66     34.35 o 
   0   5   5      425.15      381.90     12.81 o 
   1   5   5       71.61       72.82      7.04 o 
   2   5   5      209.37      222.02     10.92 o 
   3   5   5       28.54       34.56      7.02 o 
   4   5   5      904.62      874.65     29.70 o 
   5   5   5      110.89      141.66     19.17 o 
   6   5   5       56.05       61.76     11.50 o 
   7   5   5       15.50       31.03      9.82 o 
  -8   6   5        4.96       11.27      8.77 o 
  -7   6   5        0.44       -4.63     10.41 o 
  -6   6   5       80.09       83.90     13.75 o 
  -5   6   5      219.92      229.77     21.63 o 
  -4   6   5      676.05      643.26     24.80 o 
  -3   6   5       46.11       56.26      9.10 o 
  -2   6   5       49.79       49.93      5.78 o 
  -1   6   5      169.30      162.59     10.04 o 
   0   6   5      583.64      564.00     31.42 o 
   1   6   5     1432.03     1392.24     41.01 o 
   2   6   5       72.87       64.41     18.23 o 
   3   6   5      273.23      285.88     18.28 o 
   4   6   5       60.81       71.56     11.25 o 
   5   6   5       63.21       73.37     15.04 o 
   6   6   5        8.33        3.64      7.88 o 
   7   6   5       19.21        0.96     12.97 o 
  -8   7   5       30.81       48.03     23.90 o 
  -7   7   5       14.51        4.49      8.16 o 
  -6   7   5        0.54        8.70      7.30 o 
  -5   7   5        0.26       -3.31      5.72 o 
  -4   7   5       31.29       41.62      8.52 o 
  -3   7   5       15.69       20.53      6.24 o 
  -2   7   5        0.96        4.35      4.18 o 
  -1   7   5       49.19       58.02      8.95 o 
   0   7   5      167.74      180.00     11.91 o 
   1   7   5      198.80      211.26     13.08 o 
   2   7   5      273.61      252.99     17.86 o 
   3   7   5      117.43      109.09     13.40 o 
   4   7   5      166.24      204.96     34.05 o 
   5   7   5       27.73       23.88     15.84 o 
   6   7   5       45.58       63.84     19.73 o 
  -8   8   5       22.89       42.52     26.35 o 
  -7   8   5        0.05       -8.11      8.11 o 
  -6   8   5       95.45      106.00     17.05 o 
  -5   8   5       10.31        9.84      7.53 o 
  -4   8   5        7.33        3.31      5.44 o 
  -3   8   5       19.49       11.74      5.07 o 
  -2   8   5       93.42       96.79     12.30 o 
  -1   8   5        0.36        3.57      4.99 o 
   0   8   5      533.75      534.56     22.92 o 
   1   8   5      228.29      215.99     14.48 o 
   2   8   5      124.25      128.13     14.16 o 
   3   8   5        2.04       -3.26      5.58 o 
   4   8   5       12.29        0.81      7.35 o 
   5   8   5       80.92      116.13     15.85 o 
  -7   9   5       13.67       11.23     10.93 o 
  -6   9   5        0.35      -14.33     21.40 o 
  -5   9   5       14.51        5.82     13.68 o 
  -4   9   5      119.95      130.84     19.17 o 
  -3   9   5      157.34      197.53     22.55 o 
  -2   9   5        0.55        2.79      4.63 o 
  -1   9   5       84.95       97.12     12.50 o 
   0   9   5        6.12        8.09      5.44 o 
   1   9   5       55.67       60.50     13.68 o 
   2   9   5      301.04      301.75     29.23 o 
   3   9   5        1.36        0.71      8.41 o 
   4   9   5      164.01      189.40     26.69 o 
   5   9   5       12.69        6.76     11.10 o 
  -6  10   5       17.99       15.41     18.80 o 
  -5  10   5      155.15      172.76     23.17 o 
  -4  10   5       27.46        8.08     14.93 o 
  -3  10   5       27.83       50.67     17.71 o 
  -2  10   5       42.20       29.08     11.12 o 
  -1  10   5       14.52        9.44      6.47 o 
   0  10   5       29.37       28.45     10.14 o 
   1  10   5       35.63       35.67     10.56 o 
   2  10   5       35.09       23.64     11.92 o 
   3  10   5        3.58        2.43     12.06 o 
   4  10   5       28.46       62.21     17.21 o 
  -5  11   5        0.54       -3.60      9.59 o 
  -4  11   5        1.20       -4.86     13.25 o 
  -3  11   5        0.91        1.41      8.13 o 
  -2  11   5        2.24        2.71      6.87 o 
  -1  11   5        0.90       -4.71      6.99 o 
   0  11   5        0.03        7.15     18.30 o 
   1  11   5       11.65       21.28     10.38 o 
   2  11   5       80.91       81.67     17.12 o 
   3  11   5        9.28        7.06     12.29 o 
  -4  12   5       10.58       -1.50      8.60 o 
  -3  12   5        0.98        0.59     21.75 o 
  -2  12   5       72.75       72.10     16.62 o 
  -1  12   5       47.01       50.00     19.77 o 
   0  12   5      106.59      131.44     21.81 o 
   1  12   5      134.82      151.77     24.65 o 
   0 -13   6       34.50       54.20     30.46 o 
   1 -13   6       40.84       63.55     16.16 o 
  -3 -12   6       23.87       62.98     23.56 o 
  -2 -12   6       10.19        5.95     11.23 o 
  -1 -12   6        6.18       28.19     13.68 o 
   0 -12   6       40.06       32.02     13.19 o 
   1 -12   6       20.64       11.17     18.40 o 
   2 -12   6      175.29      209.59     28.81 o 
   3 -12   6        2.57       -5.34      9.69 o 
   4 -12   6       46.20       59.56     52.93 o 
  -4 -11   6       25.10       22.70     36.96 o 
  -3 -11   6        0.35       -6.09     10.05 o 
  -2 -11   6       99.90      108.47     17.93 o 
  -1 -11   6        0.32        7.91      9.10 o 
   0 -11   6       99.03      114.64     19.55 o 
   1 -11   6       17.86       31.32     12.65 o 
   2 -11   6       65.79       45.62     15.56 o 
   3 -11   6       54.82       91.46     17.92 o 
   4 -11   6       31.12       35.78     14.23 o 
   5 -11   6       31.41       17.89      9.04 o 
  -5 -10   6       24.46        3.51     22.43 o 
  -4 -10   6        0.74        6.66     12.20 o 
  -3 -10   6       13.76       18.14      8.38 o 
  -2 -10   6       56.68       66.40     11.99 o 
  -1 -10   6       21.05       22.68      7.48 o 
   0 -10   6       32.10       27.27     14.06 o 
   1 -10   6        0.89        5.95      8.52 o 
   2 -10   6       16.07        8.21     10.00 o 
   3 -10   6        3.55       10.76      8.41 o 
   4 -10   6        0.99        8.63      7.71 o 
   5 -10   6        1.58        6.26      7.06 o 
   6 -10   6       28.72       28.40      9.61 o 
  -6  -9   6        9.62       -5.63     10.32 o 
  -5  -9   6        0.65        9.42     10.48 o 
  -4  -9   6       29.81       28.41     12.33 o 
  -3  -9   6       64.28       54.03     10.59 o 
  -2  -9   6       45.72       57.31     10.48 o 
  -1  -9   6       18.76       16.79      6.22 o 
   0  -9   6       18.81        7.04      7.48 o 
   1  -9   6       23.67       17.16     23.50 o 
   2  -9   6       60.97       61.01      9.31 o 
   3  -9   6      204.58      182.55     16.64 o 
   4  -9   6        1.07        7.75      8.98 o 
   5  -9   6       94.76      101.54     14.03 o 
   6  -9   6        8.52        1.99      7.56 o 
  -7  -8   6        0.10       -2.66     12.04 o 
  -6  -8   6        5.00       -5.81      9.29 o 
  -5  -8   6       82.30       92.11     42.36 o 
  -4  -8   6       44.21       58.07      9.51 o 
  -3  -8   6      288.61      301.91     21.21 o 
  -2  -8   6        5.22        9.03      5.68 o 
  -1  -8   6       53.60       33.69      8.00 o 
   0  -8   6      102.99      101.25     12.16 o 
   1  -8   6       34.30       34.94      9.88 o 
   2  -8   6      290.72      321.91     18.80 o 
   3  -8   6      114.56      101.14     12.30 o 
   4  -8   6       53.47       48.59      9.06 o 
   5  -8   6        4.95        4.33     10.44 o 
   6  -8   6        1.17        5.01      6.69 o 
   7  -8   6        3.15        8.27      8.86 o 
  -7  -7   6       32.98       23.19     12.30 o 
  -6  -7   6        2.96       -6.98      6.98 o 
  -5  -7   6      109.55      128.33     27.82 o 
  -4  -7   6        4.87        5.65      5.19 o 
  -3  -7   6       92.52       45.79      8.71 o 
  -2  -7   6       10.46       10.56      5.16 o 
  -1  -7   6       28.02       21.60      6.72 o 
   0  -7   6       23.35       18.42      4.82 o 
   1  -7   6       64.75       66.69      8.63 o 
   2  -7   6       44.59       30.33      7.04 o 
   3  -7   6       30.64       28.27      6.69 o 
   4  -7   6        0.12        3.42      7.94 o 
   5  -7   6       71.80       75.08     11.84 o 
   6  -7   6        0.21        1.14      6.26 o 
   7  -7   6       11.90       12.45     19.35 o 
  -8  -6   6        6.92       15.90     23.18 o 
  -7  -6   6       92.27      107.62     24.31 o 
  -6  -6   6        2.27       -5.22      6.86 o 
  -5  -6   6        1.32        5.05      6.22 o 
  -4  -6   6       44.66       38.19      7.52 o 
  -3  -6   6       72.80       70.29      9.96 o 
  -2  -6   6      439.45      419.61     19.04 o 
  -1  -6   6      112.30      130.15     12.25 o 
   0  -6   6       59.00       51.80      5.58 o 
   1  -6   6       42.35       45.50      7.12 o 
   2  -6   6      568.51      568.15     22.29 o 
   3  -6   6      145.05      136.40     12.73 o 
   4  -6   6       56.60       57.58      9.63 o 
   5  -6   6       10.07        9.48      5.70 o 
   6  -6   6      236.48      231.48     19.99 o 
   7  -6   6        7.09       11.68     15.33 o 
   8  -6   6       22.69       26.42     18.72 o 
  -8  -5   6        1.09       -3.87      8.69 o 
  -7  -5   6       73.70       85.10     16.45 o 
  -6  -5   6       60.66       68.11     13.88 o 
  -5  -5   6       13.13       14.80      7.26 o 
  -4  -5   6      344.27      349.00     18.29 o 
  -3  -5   6      125.29      121.99     12.10 o 
  -2  -5   6     2783.69     2713.06     46.56 o 
  -1  -5   6       53.19       53.49      8.67 o 
   0  -5   6      369.69      397.53     11.65 o 
   1  -5   6       25.18       27.37      5.22 o 
   2  -5   6       49.99       63.85      6.88 o 
   3  -5   6      658.84      670.23     23.03 o 
   4  -5   6       56.59       58.21      8.61 o 
   5  -5   6      130.24      115.13     12.83 o 
   6  -5   6        6.58       14.32      9.30 o 
   7  -5   6        1.19       -0.74      7.93 o 
   8  -5   6       24.81        5.61     40.39 o 
  -8  -4   6       28.72       32.53     11.44 o 
  -7  -4   6       11.77       12.23      8.39 o 
  -6  -4   6      239.41      246.74     17.53 o 
  -5  -4   6      119.36      115.87     14.03 o 
  -4  -4   6      170.89      170.88     14.02 o 
  -3  -4   6        4.80        1.49      4.57 o 
  -2  -4   6      105.50       99.61     11.09 o 
  -1  -4   6      641.91      611.26     20.17 o 
   0  -4   6      129.77      141.18      7.10 o 
   1  -4   6      797.60      839.87     17.73 o 
   2  -4   6        1.27        6.16      3.25 o 
   3  -4   6      152.36      149.54      9.78 o 
   4  -4   6      113.25      126.82     12.78 o 
   5  -4   6        6.12        7.99      4.38 o 
   6  -4   6       27.54       25.45     10.04 o 
   7  -4   6        1.25        3.54      8.57 o 
   8  -4   6        0.76       -0.28      9.25 o 
  -9  -3   6        1.80        3.22      8.55 o 
  -8  -3   6        2.61       -3.10      6.75 o 
  -7  -3   6        0.47       -5.47      5.47 o 
  -6  -3   6       74.98       80.76      9.95 o 
  -5  -3   6        0.02        1.40      3.81 o 
  -4  -3   6       28.69       22.58      5.41 o 
  -3  -3   6      124.28      117.71     12.01 o 
  -2  -3   6        0.01        2.27      3.60 o 
  -1  -3   6     1003.52     1040.67     24.72 o 
   0  -3   6      289.53      292.91      9.51 o 
   1  -3   6       17.59       13.88      3.69 o 
   2  -3   6      111.90      116.51      8.45 o 
   3  -3   6      522.10      528.82     16.06 o 
   4  -3   6       13.69       13.48      4.33 o 
   5  -3   6       44.20       23.76      8.13 o 
   6  -3   6       30.02       42.43     10.14 o 
   7  -3   6        3.20        6.92      8.39 o 
   8  -3   6       60.16       98.92     24.23 o 
  -9  -2   6       20.30       19.30     10.81 o 
  -8  -2   6        3.38        4.35      6.85 o 
  -7  -2   6        0.10       -4.61      4.61 o 
  -6  -2   6       79.26       92.25     17.69 o 
  -5  -2   6      550.13      582.10     16.07 o 
  -4  -2   6       21.15       26.80      4.15 o 
  -3  -2   6       23.36       29.26      5.72 o 
  -2  -2   6      215.90      250.30     12.28 o 
  -1  -2   6     4076.89     4469.03     60.53 o 
   0  -2   6     1815.63     1852.65     24.44 o 
   1  -2   6     1680.43     1829.98     26.34 o 
   2  -2   6      117.65      124.18      8.67 o 
   3  -2   6      143.26      135.54      9.63 o 
   4  -2   6      342.85      350.02     13.96 o 
   5  -2   6      624.51      592.40     37.48 o 
   6  -2   6        0.51       -5.15     10.69 o 
   7  -2   6      238.73      206.08     24.65 o 
   8  -2   6       37.70       32.75     25.07 o 
  -9  -1   6       20.58       28.08     10.27 o 
  -8  -1   6       20.87       15.29      8.58 o 
  -7  -1   6        2.27       -2.47      5.05 o 
  -6  -1   6        6.48       12.70      3.58 o 
  -5  -1   6      626.72      623.24     20.95 o 
  -4  -1   6      243.31      244.80     10.28 o 
  -3  -1   6      557.12      532.82     12.86 o 
  -2  -1   6       42.06       40.37      4.23 o 
  -1  -1   6      383.21      421.92     11.17 o 
   0  -1   6      352.46      353.45     10.91 o 
   1  -1   6     2300.79     2494.96     31.16 o 
   2  -1   6       18.81       13.91      3.65 o 
   3  -1   6      550.59      548.91     22.69 o 
   4  -1   6      192.20      171.49     10.98 o 
   5  -1   6      116.59      107.18     12.35 o 
   6  -1   6       38.58       41.24     15.73 o 
   7  -1   6       61.57       60.68     13.66 o 
   8  -1   6        0.86      -13.85     18.96 o 
  -9   0   6        0.14        1.74      6.97 o 
  -8   0   6        8.73       11.93      6.56 o 
  -7   0   6        0.03        6.27      3.26 o 
  -6   0   6       48.96       53.42      8.80 o 
  -5   0   6       37.16       42.37      5.62 o 
  -4   0   6      171.23      164.05      8.60 o 
  -3   0   6      230.16      205.49      8.50 o 
  -2   0   6      412.01      471.18     11.62 o 
  -1   0   6       27.22       29.08      4.12 o 
   0   0   6       94.97      115.36      7.25 o 
   1   0   6       13.49       15.52      3.60 o 
   2   0   6        0.37       -2.42      2.42 o 
   3   0   6        7.98        6.55      3.80 o 
   4   0   6        3.65        6.87      3.93 o 
   5   0   6       11.50       14.33      6.36 o 
   6   0   6        3.50       -1.32      5.36 o 
   7   0   6        0.05       -0.29      5.83 o 
   8   0   6        1.28       -7.98      7.98 o 
  -9   1   6        3.42       14.73      7.67 o 
  -8   1   6      129.23      128.84     19.55 o 
  -7   1   6        0.99        5.34      5.71 o 
  -6   1   6      406.67      390.29     16.08 o 
  -5   1   6        4.02        6.75      2.83 o 
  -4   1   6       18.71       16.57      3.46 o 
  -3   1   6      379.28      380.81     10.86 o 
  -2   1   6      186.89      181.43      7.63 o 
  -1   1   6      337.07      392.04     10.25 o 
   0   1   6     1344.85     1477.60     21.66 o 
   1   1   6      617.20      581.80     14.51 o 
   2   1   6      614.85      598.81     15.21 o 
   3   1   6      323.33      324.74     11.53 o 
   4   1   6        2.67        1.50      3.95 o 
   5   1   6       26.23       25.68      9.62 o 
   6   1   6       58.94       69.08     11.16 o 
   7   1   6        1.79        2.39     15.27 o 
   8   1   6       19.78       34.65     12.46 o 
  -9   2   6       13.76       25.50     10.77 o 
  -8   2   6      348.41      311.68     18.89 o 
  -7   2   6        1.10        6.31      4.24 o 
  -6   2   6      774.64      760.55     20.98 o 
  -5   2   6       25.83       27.48      5.18 o 
  -4   2   6       31.55       34.67      4.65 o 
  -3   2   6      681.19      636.43     13.70 o 
  -2   2   6      193.13      207.11     18.04 o 
  -1   2   6     1006.79      977.26     24.12 o 
   0   2   6     1323.47     1409.18     20.74 o 
   1   2   6        0.15        1.53      2.52 o 
   2   2   6      251.36      244.58      9.95 o 
   3   2   6        0.25        0.74      2.84 o 
   4   2   6      841.39      795.25     27.60 o 
   5   2   6       90.41      104.15     14.48 o 
   6   2   6        3.03       -1.41      5.17 o 
   7   2   6        0.12       -0.58     12.36 o 
   8   2   6       15.20       16.36      9.92 o 
  -9   3   6        4.84       -2.50      7.02 o 
  -8   3   6       26.37       23.24      8.70 o 
  -7   3   6       62.46       58.59      8.38 o 
  -6   3   6       16.81       24.68      5.25 o 
  -5   3   6      429.23      409.67     14.65 o 
  -4   3   6      410.41      437.99     13.80 o 
  -3   3   6      140.35      143.69      6.80 o 
  -2   3   6        5.09        3.59      3.62 o 
  -1   3   6       16.29       23.34      5.39 o 
   0   3   6      257.85      283.67     13.72 o 
   1   3   6       68.93       67.91      6.25 o 
   2   3   6        3.32        5.49      2.87 o 
   3   3   6        5.79        3.49      4.33 o 
   4   3   6       67.66       64.27     10.17 o 
   5   3   6        0.07       -0.52      5.52 o 
   6   3   6        9.82       14.06      6.70 o 
   7   3   6        7.66       14.78      7.76 o 
  -8   4   6        7.52       12.32      8.94 o 
  -7   4   6       43.87       53.28     19.79 o 
  -6   4   6        0.08       -1.29      4.01 o 
  -5   4   6      236.26      223.98     12.49 o 
  -4   4   6       45.16       50.54      5.93 o 
  -3   4   6       71.23       72.70      5.38 o 
  -2   4   6      404.11      418.84     16.81 o 
  -1   4   6       15.98       15.49      5.17 o 
   0   4   6      158.32      174.37     10.15 o 
   1   4   6       44.54       56.10      7.68 o 
   2   4   6      480.38      478.77     14.69 o 
   3   4   6       24.61       21.25      9.37 o 
   4   4   6      614.65      621.42     26.35 o 
   5   4   6        2.77        9.56      6.97 o 
   6   4   6       77.74       85.22     13.35 o 
   7   4   6        3.12       16.31      8.74 o 
  -9   5   6       15.09        2.66     10.44 o 
  -8   5   6        0.01        4.26      8.19 o 
  -7   5   6       25.70       26.24      8.76 o 
  -6   5   6      104.84      108.35     15.13 o 
  -5   5   6      192.80      195.69     16.08 o 
  -4   5   6      336.16      327.44     18.70 o 
  -3   5   6        1.85        5.94      3.97 o 
  -2   5   6      154.94      157.54     20.74 o 
  -1   5   6      183.24      182.88     14.14 o 
   0   5   6      624.39      584.37     16.79 o 
   1   5   6     2089.16     2131.14     40.34 o 
   2   5   6        3.83        5.83      3.65 o 
   3   5   6      304.81      332.60     18.61 o 
   4   5   6       24.85       12.97     11.50 o 
   5   5   6       48.49       75.94     33.73 o 
   6   5   6      127.17       94.77     18.90 o 
   7   5   6        0.40       -8.03      8.03 o 
  -8   6   6       23.38       10.65     12.95 o 
  -7   6   6        9.98        6.80      7.96 o 
  -6   6   6       16.37        4.91     15.15 o 
  -5   6   6      106.66      108.86     18.50 o 
  -4   6   6      251.82      240.95     21.00 o 
  -3   6   6     1533.22     1428.04     36.68 o 
  -2   6   6       54.65       60.03     11.28 o 
  -1   6   6      302.80      231.65     30.75 o 
   0   6   6      128.41      126.02      9.32 o 
   1   6   6      336.83      318.60     13.89 o 
   2   6   6      421.89      424.45     20.63 o 
   3   6   6       50.84       55.67      9.62 o 
   4   6   6       12.86       22.96      8.08 o 
   5   6   6        4.01       11.00     12.25 o 
   6   6   6       45.38       54.85     14.38 o 
  -8   7   6        2.75       14.22      9.76 o 
  -7   7   6       68.24       70.68     32.36 o 
  -6   7   6       28.21       33.64     20.72 o 
  -5   7   6       42.54       46.95     11.20 o 
  -4   7   6        5.34        3.95      5.09 o 
  -3   7   6        0.03        1.98      4.47 o 
  -2   7   6        2.40        8.18      5.05 o 
  -1   7   6        0.00       -2.51      3.76 o 
   0   7   6      265.38      238.06     20.58 o 
   1   7   6       13.97       11.02      5.29 o 
   2   7   6      482.45      491.40     53.54 o 
   3   7   6        3.79        0.45      5.77 o 
   4   7   6      131.70      115.84     14.78 o 
   5   7   6        8.65       -0.16      7.77 o 
   6   7   6        4.51        8.49     13.56 o 
  -7   8   6        0.42       -2.53      8.36 o 
  -6   8   6       38.24       40.52     12.34 o 
  -5   8   6       25.70       12.94      9.38 o 
  -4   8   6      423.19      424.51     29.07 o 
  -3   8   6      235.55      250.04     19.99 o 
  -2   8   6      294.57      300.72     21.10 o 
  -1   8   6       35.13       44.67      8.36 o 
   0   8   6      136.60      147.83     14.88 o 
   1   8   6       17.39        3.75      9.90 o 
   2   8   6      260.01      305.68     29.66 o 
   3   8   6        8.74       12.10     14.16 o 
   4   8   6       59.94       57.45     11.80 o 
   5   8   6        0.00        1.30      8.79 o 
  -7   9   6       36.85       53.77     15.78 o 
  -6   9   6        1.37       -8.49      8.49 o 
  -5   9   6       33.21       60.65     13.90 o 
  -4   9   6       10.64       16.35      8.29 o 
  -3   9   6        3.82        7.60      6.55 o 
  -2   9   6      251.28      230.33     19.97 o 
  -1   9   6       86.59       83.07     11.75 o 
   0   9   6      189.92      164.12     16.74 o 
   1   9   6        5.63      -10.43     10.43 o 
   2   9   6       16.03       13.97      9.54 o 
   3   9   6      120.32      113.13     20.29 o 
   4   9   6        3.46       19.58     13.04 o 
  -6  10   6       17.35       25.08     12.66 o 
  -5  10   6        0.03       -7.67      7.67 o 
  -4  10   6       23.08       20.38     15.51 o 
  -3  10   6        4.38        3.21      7.01 o 
  -2  10   6        2.85       13.37      6.05 o 
  -1  10   6       95.33       81.57     16.30 o 
   0  10   6        0.18       -6.35      7.93 o 
   1  10   6       11.79       21.62      9.20 o 
   2  10   6        4.28       -3.21     15.37 o 
   3  10   6       32.92       25.01     18.30 o 
  -5  11   6        0.12       13.13      9.20 o 
  -4  11   6        0.59       -8.10      8.10 o 
  -3  11   6        5.68       17.89     10.37 o 
  -2  11   6       59.98       74.24     15.17 o 
  -1  11   6        7.47       -7.28      7.67 o 
   0  11   6       91.55       98.81     19.43 o 
   1  11   6        0.06        7.33     10.80 o 
   2  11   6       11.92        5.56     11.86 o 
  -3  12   6       50.94       57.87     15.31 o 
  -2  12   6        2.44      -10.99     13.80 o 
  -1  12   6        1.66       11.18     14.32 o 
   0  12   6       73.57      121.96     21.66 o 
  -2 -12   7      188.94      230.54     29.93 o 
  -1 -12   7       17.01       35.18     15.82 o 
   0 -12   7       24.70       26.11     12.86 o 
   1 -12   7        0.01        1.82     11.11 o 
   2 -12   7        1.43        6.69     10.91 o 
   3 -12   7       75.32       95.29     21.10 o 
  -4 -11   7       15.51       10.15     16.78 o 
  -3 -11   7       17.08       22.44     10.13 o 
  -2 -11   7       24.25       20.26     12.10 o 
  -1 -11   7       27.17       24.45     12.75 o 
   0 -11   7       94.55       85.33     18.74 o 
   1 -11   7       48.47       24.67     14.17 o 
   2 -11   7       37.27       17.71     17.41 o 
   3 -11   7        0.47       -2.13      9.43 o 
   4 -11   7        0.02       11.50     10.58 o 
  -5 -10   7        0.01       -6.66     11.05 o 
  -4 -10   7       30.47       27.96     13.20 o 
  -3 -10   7       12.75       14.05      8.40 o 
  -2 -10   7        3.63       -1.52      7.42 o 
  -1 -10   7       39.72       33.15     24.99 o 
   0 -10   7        9.03       -6.25      8.41 o 
   1 -10   7        3.37        9.92      9.93 o 
   2 -10   7        6.28        4.02      8.45 o 
   3 -10   7       77.00      132.05     22.21 o 
   4 -10   7        1.51        2.37      6.85 o 
   5 -10   7       14.94       17.01      8.50 o 
  -6  -9   7       12.84        2.39     11.64 o 
  -5  -9   7       22.69       21.57     11.11 o 
  -4  -9   7        1.73       -2.44      5.52 o 
  -3  -9   7        6.83        5.54      5.75 o 
  -2  -9   7       35.56       29.24      8.14 o 
  -1  -9   7      472.93      460.93     24.64 o 
   0  -9   7       16.15       25.21     10.72 o 
   1  -9   7      157.54      156.39     23.00 o 
   2  -9   7        0.17        0.31      6.46 o 
   3  -9   7        4.27        6.76      5.31 o 
   4  -9   7       90.60      102.37     13.42 o 
   5  -9   7       73.95       78.20     12.97 o 
   6  -9   7       10.36       19.78     10.02 o 
  -6  -8   7       50.68       43.64     16.40 o 
  -5  -8   7       46.60       36.36     20.98 o 
  -4  -8   7        0.55        5.40      5.68 o 
  -3  -8   7        4.08        5.40      5.36 o 
  -2  -8   7       63.91       71.06     11.01 o 
  -1  -8   7        1.72        6.02      7.19 o 
   0  -8   7       23.32       24.30      7.46 o 
   1  -8   7      386.09      351.93     30.85 o 
   2  -8   7       21.26       18.71      7.71 o 
   3  -8   7      375.69      405.44     36.29 o 
   4  -8   7       30.34       21.74      7.38 o 
   5  -8   7        0.25       -5.79      5.79 o 
   6  -8   7       15.56       12.74      7.95 o 
   7  -8   7        5.52        3.05      9.26 o 
  -7  -7   7       39.88       49.95     25.28 o 
  -6  -7   7      138.77      150.01     22.39 o 
  -5  -7   7       68.77       80.43     11.71 o 
  -4  -7   7      299.56      288.85     20.77 o 
  -3  -7   7       18.52       24.18      6.89 o 
  -2  -7   7      307.98      293.63     21.59 o 
  -1  -7   7       30.00       23.91      6.66 o 
   0  -7   7      297.84      275.11     18.16 o 
   1  -7   7      118.10      119.89      8.92 o 
   2  -7   7      230.65      239.47     17.49 o 
   3  -7   7       66.75       89.11     11.05 o 
   4  -7   7      159.85      163.56     15.91 o 
   5  -7   7       13.83       14.86      9.12 o 
   6  -7   7       74.73       89.10     13.60 o 
   7  -7   7        3.44       11.96      9.24 o 
  -7  -6   7        1.35       -5.93      9.26 o 
  -6  -6   7       57.43       68.03     15.11 o 
  -5  -6   7       35.73       56.95     10.19 o 
  -4  -6   7        7.29       14.19      5.44 o 
  -3  -6   7        0.08       -1.49      3.81 o 
  -2  -6   7        3.53        5.49      6.89 o 
  -1  -6   7       15.31       21.34      5.89 o 
   0  -6   7      766.40      745.35     17.30 o 
   1  -6   7      875.54      873.21     21.72 o 
   2  -6   7      357.67      348.38     17.73 o 
   3  -6   7      762.59      812.97     27.62 o 
   4  -6   7       41.65       37.91     10.67 o 
   5  -6   7       53.50       52.00      9.63 o 
   6  -6   7      157.02      159.82     19.92 o 
   7  -6   7       13.82        8.62     12.65 o 
  -8  -5   7       14.81        6.63      9.75 o 
  -7  -5   7        0.36       -3.55     14.67 o 
  -6  -5   7       27.48       20.62      9.40 o 
  -5  -5   7       71.65       66.28     10.23 o 
  -4  -5   7      139.71      138.56     14.59 o 
  -3  -5   7      174.50      148.92     17.97 o 
  -2  -5   7        0.05       -4.65      5.36 o 
  -1  -5   7      771.98      684.27     23.28 o 
   0  -5   7      398.75      414.56     14.27 o 
   1  -5   7        0.07       -0.83      2.61 o 
   2  -5   7      418.26      405.79     14.75 o 
   3  -5   7       33.61       17.51      7.44 o 
   4  -5   7     1302.43     1342.74     36.11 o 
   5  -5   7       38.52       47.36     12.72 o 
   6  -5   7       80.62       69.00     14.51 o 
   7  -5   7        4.82       -7.84      7.84 o 
  -8  -4   7        1.69       -0.24      8.89 o 
  -7  -4   7       17.41       24.09      8.91 o 
  -6  -4   7      170.25      177.04     15.83 o 
  -5  -4   7      401.55      386.52     24.65 o 
  -4  -4   7      994.48      959.64     28.37 o 
  -3  -4   7      130.50      122.73     12.09 o 
  -2  -4   7       42.23       39.09      7.43 o 
  -1  -4   7        2.25        0.32      4.65 o 
   0  -4   7      685.52      693.58     16.13 o 
   1  -4   7      191.86      171.63      9.56 o 
   2  -4   7       12.25       15.28      4.45 o 
   3  -4   7      174.65      151.07     10.62 o 
   4  -4   7      125.70      109.27     12.03 o 
   5  -4   7        2.21        6.96      4.95 o 
   6  -4   7       13.57       14.22     12.45 o 
   7  -4   7        0.18       -7.20      7.77 o 
   8  -4   7        3.98        7.21      8.93 o 
  -8  -3   7       38.20       35.77     15.15 o 
  -7  -3   7        0.44        8.53      7.35 o 
  -6  -3   7       12.49       19.26      5.72 o 
  -5  -3   7        7.45        4.60      4.30 o 
  -4  -3   7       12.96       16.05      5.16 o 
  -3  -3   7       54.78       67.70      8.94 o 
  -2  -3   7      289.42      293.07     15.14 o 
  -1  -3   7      230.10      220.74      8.29 o 
   0  -3   7      377.59      438.94     12.67 o 
   1  -3   7      185.31      180.23      9.61 o 
   2  -3   7        2.93       12.58      4.04 o 
   3  -3   7       44.37       39.53      6.36 o 
   4  -3   7       17.84       22.52      5.37 o 
   5  -3   7       91.09      111.47     12.66 o 
   6  -3   7        3.91        4.69      6.21 o 
   7  -3   7        1.11       -7.05      7.05 o 
   8  -3   7        0.84       -1.05      8.17 o 
  -9  -2   7       11.07       20.73     16.38 o 
  -8  -2   7        0.57        4.28      6.94 o 
  -7  -2   7        6.47        5.59      4.41 o 
  -6  -2   7       53.64       43.83      7.51 o 
  -5  -2   7       70.08       68.49      8.99 o 
  -4  -2   7      368.39      342.18     11.06 o 
  -3  -2   7        0.63        3.32      2.61 o 
  -2  -2   7      102.93       91.63      6.40 o 
  -1  -2   7     1067.55     1067.75     18.61 o 
   0  -2   7      747.74      740.86     16.82 o 
   1  -2   7     5080.35     5188.73     49.94 o 
   2  -2   7        1.98        0.65      2.94 o 
   3  -2   7      310.57      309.99     19.32 o 
   4  -2   7        2.73       -1.47      3.59 o 
   5  -2   7      328.50      304.74     45.57 o 
   6  -2   7      137.92      122.32     17.15 o 
   7  -2   7       26.69       21.34     10.78 o 
   8  -2   7        4.50       -4.26      8.91 o 
  -9  -1   7        5.90      -11.75     14.22 o 
  -8  -1   7       60.05       75.31     21.81 o 
  -7  -1   7        8.38        3.58      3.91 o 
  -6  -1   7       18.69       14.86      5.26 o 
  -5  -1   7      233.45      239.26     12.64 o 
  -4  -1   7      166.80      156.92      8.81 o 
  -3  -1   7     4551.04     4700.30     46.58 o 
  -2  -1   7       24.21       24.65      3.91 o 
  -1  -1   7     1678.95     1706.04     24.77 o 
   0  -1   7      302.57      282.89     10.81 o 
   1  -1   7      427.92      422.67     14.52 o 
   2  -1   7       58.67       46.22      6.14 o 
   3  -1   7       92.94      103.77      8.98 o 
   4  -1   7        2.92        1.85      3.71 o 
   5  -1   7      673.45      678.23     26.41 o 
   6  -1   7      106.74      110.74     29.29 o 
   7  -1   7       65.96       49.37     13.54 o 
   8  -1   7       10.91        1.95      9.38 o 
  -9   0   7        7.09       -2.63     19.27 o 
  -8   0   7        0.01       -4.90      4.90 o 
  -7   0   7      146.40      150.51     15.71 o 
  -6   0   7       28.68       31.62      5.25 o 
  -5   0   7      103.66      110.80      9.45 o 
  -4   0   7      257.78      248.73     10.34 o 
  -3   0   7        6.35        1.62      2.51 o 
  -2   0   7      242.84      241.82      9.74 o 
  -1   0   7      137.32      171.03      8.62 o 
   0   0   7      236.72      250.26     10.01 o 
   1   0   7      219.65      229.32     10.33 o 
   2   0   7      644.11      623.50     17.02 o 
   3   0   7        7.05        3.58      3.62 o 
   4   0   7      477.32      450.09     20.47 o 
   5   0   7       15.17       19.88      6.29 o 
   6   0   7       65.43       68.59     11.27 o 
   7   0   7        2.82       -1.57      7.03 o 
   8   0   7        0.02        6.50      9.22 o 
  -8   1   7        0.81        4.61      4.84 o 
  -7   1   7       30.98       29.59      5.22 o 
  -6   1   7       25.41       28.45      5.12 o 
  -5   1   7        0.08        1.05      2.81 o 
  -4   1   7      137.09      133.01      8.45 o 
  -3   1   7      675.56      623.98     14.77 o 
  -2   1   7        1.70        1.79      2.67 o 
  -1   1   7      824.93      833.13     16.35 o 
   0   1   7       62.00       61.21      6.06 o 
   1   1   7      384.03      375.83     12.62 o 
   2   1   7     1327.43     1244.71     38.67 o 
   3   1   7      411.00      380.60     13.56 o 
   4   1   7      402.63      375.81     33.82 o 
   5   1   7       61.54       56.41     10.92 o 
   6   1   7        0.57       -5.93     10.71 o 
   7   1   7       13.09        6.13      9.68 o 
   8   1   7        0.17       15.36      9.84 o 
  -8   2   7      161.11      161.64     18.71 o 
  -7   2   7      136.94      173.00     12.06 o 
  -6   2   7        1.08        7.19      3.47 o 
  -5   2   7      230.79      221.20     11.08 o 
  -4   2   7        0.40       -1.13      2.33 o 
  -3   2   7       75.48       62.45      5.88 o 
  -2   2   7     3827.51     3755.80     62.22 o 
  -1   2   7     1339.44     1252.13     27.74 o 
   0   2   7     3127.59     3124.80     34.57 o 
   1   2   7     1193.11     1164.64     21.85 o 
   2   2   7       89.17       95.24      7.85 o 
   3   2   7        1.64        5.79      4.83 o 
   4   2   7       30.68       41.88      7.55 o 
   5   2   7        1.06       -8.70      8.70 o 
   6   2   7       24.05       13.29      7.34 o 
   7   2   7      102.72       84.87     13.74 o 
  -9   3   7       31.18       43.25     11.70 o 
  -8   3   7      171.49      199.57     22.17 o 
  -7   3   7        9.36        5.27      9.43 o 
  -6   3   7       13.71       22.07      6.04 o 
  -5   3   7      265.02      270.64     15.79 o 
  -4   3   7      128.23      129.97      8.04 o 
  -3   3   7     1150.61     1115.26     28.00 o 
  -2   3   7      147.13      134.06     11.25 o 
  -1   3   7      231.68      256.87     15.29 o 
   0   3   7       13.77       15.51      3.57 o 
   1   3   7        3.05        3.98      3.22 o 
   2   3   7      277.91      280.87     11.39 o 
   3   3   7      219.51      213.51     17.00 o 
   4   3   7       57.02       51.21      9.85 o 
   5   3   7      119.91      105.22     13.80 o 
   6   3   7      190.41      205.24     20.14 o 
   7   3   7        3.65        5.44      7.99 o 
  -9   4   7        8.57       -3.85      9.47 o 
  -8   4   7        1.00        3.48      7.56 o 
  -7   4   7       40.63       36.54      9.45 o 
  -6   4   7        1.07        2.51      4.69 o 
  -5   4   7        2.14        0.24      8.80 o 
  -4   4   7        3.49       -0.16      3.38 o 
  -3   4   7       69.58       84.70     10.02 o 
  -2   4   7       47.18       47.03      7.85 o 
  -1   4   7      145.67      132.98     11.76 o 
   0   4   7      217.56      188.44      8.37 o 
   1   4   7        4.18        1.87      3.24 o 
   2   4   7      285.82      293.03     13.91 o 
   3   4   7       57.62       68.77     10.11 o 
   4   4   7      248.38      255.69     21.98 o 
   5   4   7       31.36       29.65      9.23 o 
   6   4   7       74.73       67.47     12.26 o 
   7   4   7        1.10       -4.82      7.76 o 
  -8   5   7        4.08        5.01      8.38 o 
  -7   5   7       12.23        5.77      7.10 o 
  -6   5   7       19.73       29.85      7.72 o 
  -5   5   7       99.90       94.21     11.78 o 
  -4   5   7       24.17       30.60      7.28 o 
  -3   5   7      388.33      391.51     19.35 o 
  -2   5   7       42.92       29.02      8.66 o 
  -1   5   7      125.38      104.50     15.64 o 
   0   5   7     1551.33     1500.41     25.25 o 
   1   5   7      344.91      372.42     13.85 o 
   2   5   7     1790.16     1660.48     36.99 o 
   3   5   7       10.08       25.38      8.90 o 
   4   5   7       76.83       81.00     12.14 o 
   5   5   7        0.20       -2.00      7.12 o 
   6   5   7        0.18       -0.09      9.71 o 
  -8   6   7        3.27       14.15      9.66 o 
  -7   6   7      164.66      143.97     30.10 o 
  -6   6   7       24.79       43.48     11.49 o 
  -5   6   7        5.39        4.38      5.33 o 
  -4   6   7      235.63      257.03     19.00 o 
  -3   6   7        2.14        6.16      7.17 o 
  -2   6   7     1247.61     1154.23     37.03 o 
  -1   6   7      829.03      804.52     27.62 o 
   0   6   7       46.32       38.63      8.18 o 
   1   6   7      130.01      131.66     13.15 o 
   2   6   7      105.25      132.88     13.20 o 
   3   6   7      240.14      288.22     19.11 o 
   4   6   7       12.61       18.29      8.51 o 
   5   6   7        4.76       14.98      7.43 o 
   6   6   7       16.10       25.14      9.74 o 
  -8   7   7       23.87       20.21     10.95 o 
  -7   7   7        0.70       -7.20      7.20 o 
  -6   7   7      159.55      161.22     21.08 o 
  -5   7   7       41.62       43.01     11.35 o 
  -4   7   7        4.55        8.46      7.26 o 
  -3   7   7       41.79       54.82      9.69 o 
  -2   7   7      217.71      206.96     17.67 o 
  -1   7   7      623.71      586.08     39.99 o 
   0   7   7      108.09      106.19     12.42 o 
   1   7   7       70.17       60.52      9.69 o 
   2   7   7        8.29       -1.70     14.83 o 
   3   7   7       96.56      108.73     18.74 o 
   4   7   7       12.99       21.83      8.56 o 
   5   7   7       50.45       65.25     13.17 o 
  -7   8   7        1.40        0.22      8.79 o 
  -6   8   7       77.03       56.73     14.64 o 
  -5   8   7        1.46        1.90     12.41 o 
  -4   8   7      183.20      209.57     31.81 o 
  -3   8   7        0.05       -5.19      5.55 o 
  -2   8   7      347.02      334.30     23.33 o 
  -1   8   7        0.01       -1.81      4.51 o 
   0   8   7      121.50      124.34     14.18 o 
   1   8   7       91.64      103.19     17.54 o 
   2   8   7       15.74       16.87     10.17 o 
   3   8   7      161.02      220.51     28.67 o 
   4   8   7       10.30        9.19     11.75 o 
   5   8   7        3.29       25.64     12.69 o 
  -7   9   7        1.49       15.71     18.90 o 
  -6   9   7      157.39      167.05     31.15 o 
  -5   9   7       62.98       61.57     14.61 o 
  -4   9   7       78.41       78.27     14.87 o 
  -3   9   7        0.07       -2.34      9.20 o 
  -2   9   7       18.16       22.73      9.51 o 
  -1   9   7      179.42      181.06     18.73 o 
   0   9   7      256.19      225.16     19.64 o 
   1   9   7        2.17        5.13     11.52 o 
   2   9   7       76.26       67.30     17.00 o 
   3   9   7       26.84       44.31     31.71 o 
   4   9   7       41.34       40.57     15.70 o 
  -6  10   7        1.89       -2.81      8.44 o 
  -5  10   7        1.13       10.39     10.73 o 
  -4  10   7       50.95       48.16     14.28 o 
  -3  10   7        3.28        0.64      7.80 o 
  -2  10   7        5.03       10.01     10.57 o 
  -1  10   7       63.95       63.53     11.02 o 
   0  10   7      283.54      311.84     31.92 o 
   1  10   7        4.36       -6.13     16.54 o 
   2  10   7      142.14      184.57     27.34 o 
   3  10   7        1.40       -4.11     11.63 o 
  -5  11   7        0.05       -8.44      8.44 o 
  -4  11   7       34.84       53.40     15.53 o 
  -3  11   7        2.04       15.24     10.48 o 
  -2  11   7       49.45       66.30     21.00 o 
  -1  11   7       26.26       21.27      9.62 o 
   0  11   7       49.40       41.24     15.69 o 
   1  11   7       66.74       76.53     17.88 o 
   2  11   7       38.20       69.37     18.14 o 
  -2  12   7       70.29       58.00     16.06 o 
  -1  12   7        8.32       25.42     15.21 o 
  -2 -12   8       21.41       -2.97      9.93 o 
  -1 -12   8       97.14       90.03     19.54 o 
   0 -12   8       93.44       98.68     21.60 o 
   1 -12   8       15.10       28.47     13.66 o 
   2 -12   8        2.67        2.81     22.71 o 
   3 -12   8        0.44       -8.63     16.30 o 
  -4 -11   8      119.17      133.39     24.14 o 
  -3 -11   8       15.40       20.31     10.27 o 
  -2 -11   8       57.44       51.48     15.57 o 
  -1 -11   8       16.89       44.62     14.37 o 
   0 -11   8        0.59       18.41     11.00 o 
   1 -11   8      105.24      120.06     22.21 o 
   2 -11   8       11.73       18.23     12.49 o 
   3 -11   8       73.02       86.85     20.85 o 
   4 -11   8       17.66       -2.43     11.07 o 
  -5 -10   8        5.57       -3.07     13.37 o 
  -4 -10   8       14.70        2.55     10.27 o 
  -3 -10   8       19.06        6.04      7.29 o 
  -2 -10   8        8.35        4.79      6.95 o 
  -1 -10   8        1.27       16.25     10.39 o 
   0 -10   8        0.04        9.81      8.40 o 
   1 -10   8       10.37       15.62     10.89 o 
   2 -10   8       20.24       19.20     11.37 o 
   3 -10   8       31.55       26.02     11.73 o 
   4 -10   8       66.74       73.03     20.64 o 
   5 -10   8        9.82       19.95     12.16 o 
  -6  -9   8        4.24        7.79     10.38 o 
  -5  -9   8       34.63       37.13     14.43 o 
  -4  -9   8       11.25        6.34      6.96 o 
  -3  -9   8       24.35       20.71      8.63 o 
  -2  -9   8        8.01        0.59      9.04 o 
  -1  -9   8       82.63      101.10     13.31 o 
   0  -9   8      156.70      155.31     23.41 o 
   1  -9   8      396.51      362.38     34.02 o 
   2  -9   8       12.66        4.90      8.42 o 
   3  -9   8       66.59       62.84     26.65 o 
   4  -9   8        0.62       -3.04      5.93 o 
   5  -9   8       22.44       31.76     10.41 o 
   6  -9   8       11.39       26.50      9.81 o 
  -6  -8   8        0.78       -2.55      9.85 o 
  -5  -8   8        2.77       12.57      8.35 o 
  -4  -8   8       47.40       28.03      8.30 o 
  -3  -8   8      354.44      307.87     22.41 o 
  -2  -8   8        1.18       -4.37      4.37 o 
  -1  -8   8      283.40      278.05     19.02 o 
   0  -8   8       42.40       51.75      9.35 o 
   1  -8   8        2.84       -2.11      5.20 o 
   2  -8   8       15.20       12.95     11.92 o 
   3  -8   8       12.82       12.13      6.06 o 
   4  -8   8       16.52       29.46      8.34 o 
   5  -8   8       60.56       87.61     13.46 o 
   6  -8   8       11.34       23.29     14.08 o 
  -7  -7   8        9.81        9.47     10.76 o 
  -6  -7   8        4.60       -6.50      7.77 o 
  -5  -7   8       61.01       61.85     10.41 o 
  -4  -7   8        1.48       -0.02      4.65 o 
  -3  -7   8      114.17      103.61     12.72 o 
  -2  -7   8       25.03       23.45      6.71 o 
  -1  -7   8      269.57      248.35     18.22 o 
   0  -7   8       51.11       56.33     13.15 o 
   1  -7   8      146.07      150.45     14.08 o 
   2  -7   8       14.02       20.60      6.37 o 
   3  -7   8        0.52       -3.96      3.96 o 
   4  -7   8      103.57      116.07     14.05 o 
   5  -7   8        4.09       -0.48      5.90 o 
   6  -7   8       55.49       61.63     12.48 o 
   7  -7   8        3.00       12.73     19.18 o 
  -7  -6   8        0.61       -3.20      9.02 o 
  -6  -6   8       78.00       98.02     17.63 o 
  -5  -6   8        0.09       -4.70      4.70 o 
  -4  -6   8      215.32      210.94     17.80 o 
  -3  -6   8      175.39      168.86     16.43 o 
  -2  -6   8      113.29      101.12     12.08 o 
  -1  -6   8      127.93      129.72     13.13 o 
   0  -6   8      153.86      192.13     15.05 o 
   1  -6   8       16.12       20.26      7.65 o 
   2  -6   8      967.90      935.34     37.74 o 
   3  -6   8        6.63       10.75      5.20 o 
   4  -6   8      677.50      678.57     26.92 o 
   5  -6   8        0.19        0.54      5.09 o 
   6  -6   8       99.48       97.82     24.21 o 
   7  -6   8        6.68       19.00     11.27 o 
  -8  -5   8       21.58       43.58     21.40 o 
  -7  -5   8       29.44       29.02     10.94 o 
  -6  -5   8       20.00       23.48      7.40 o 
  -5  -5   8       93.87       89.85     11.75 o 
  -4  -5   8       70.83       57.57      9.27 o 
  -3  -5   8        4.60        3.93      4.41 o 
  -2  -5   8      881.79      852.57     27.54 o 
  -1  -5   8      387.44      352.95     17.48 o 
   0  -5   8     2126.67     2212.50     30.82 o 
   1  -5   8     1055.83     1019.94     35.48 o 
   2  -5   8      183.91      189.27     12.03 o 
   3  -5   8       84.17       70.77     12.28 o 
   4  -5   8       74.81       71.70     10.23 o 
   5  -5   8        0.23        2.22      5.01 o 
   6  -5   8      138.45      170.55     22.57 o 
   7  -5   8       24.42       22.92     11.22 o 
  -8  -4   8       26.47       42.82     12.33 o 
  -7  -4   8        6.00        9.19     13.80 o 
  -6  -4   8       60.65       59.18      9.95 o 
  -5  -4   8       22.84       25.69     12.43 o 
  -4  -4   8      373.76      351.83     18.58 o 
  -3  -4   8      526.61      447.44     19.38 o 
  -2  -4   8       56.49       61.22      9.34 o 
  -1  -4   8      110.68       81.48     10.36 o 
   0  -4   8      204.43      208.52     17.38 o 
   1  -4   8       35.08       28.17      4.95 o 
   2  -4   8      622.18      613.37     18.43 o 
   3  -4   8       25.63       24.68      5.06 o 
   4  -4   8        9.98       17.85      5.85 o 
   5  -4   8       77.12       76.62     11.11 o 
   6  -4   8       69.45       82.85     18.82 o 
   7  -4   8       12.39       13.95     10.61 o 
  -8  -3   8        1.80       -2.85      6.64 o 
  -7  -3   8       89.68       80.94     13.94 o 
  -6  -3   8       12.62       17.63      5.98 o 
  -5  -3   8       98.05      109.82     11.95 o 
  -4  -3   8        0.05       -3.66      8.06 o 
  -3  -3   8       10.12       15.04      4.38 o 
  -2  -3   8        2.13        0.19      4.39 o 
  -1  -3   8        0.03        1.18      3.01 o 
   0  -3   8      182.22      185.88      9.85 o 
   1  -3   8        0.02        0.29      2.97 o 
   2  -3   8      369.56      364.70     14.32 o 
   3  -3   8       45.86       46.57      6.92 o 
   4  -3   8      297.85      286.59     18.09 o 
   5  -3   8       39.83       43.22     11.00 o 
   6  -3   8      116.90      137.64     19.14 o 
   7  -3   8        7.04        0.97      8.26 o 
  -9  -2   8        0.29       -7.70      7.70 o 
  -8  -2   8        9.81        6.40     15.41 o 
  -7  -2   8       21.26       19.93      9.14 o 
  -6  -2   8        7.47        6.88      4.45 o 
  -5  -2   8       68.71       75.84      9.86 o 
  -4  -2   8       49.61       49.70      7.88 o 
  -3  -2   8      940.38     1011.15     19.37 o 
  -2  -2   8      403.21      407.81     12.21 o 
  -1  -2   8      134.70      142.85      8.62 o 
   0  -2   8       40.76       32.06      5.93 o 
   1  -2   8       49.36       48.66      6.39 o 
   2  -2   8      504.05      509.41     22.52 o 
   3  -2   8       92.18       97.45     12.69 o 
   4  -2   8        9.55        5.35      3.96 o 
   5  -2   8       15.34        9.79     14.32 o 
   6  -2   8       89.65       87.28     16.11 o 
   7  -2   8       19.94       13.39     16.62 o 
  -9  -1   8       26.85       33.61     11.51 o 
  -8  -1   8        0.96        0.51      6.18 o 
  -7  -1   8      414.67      404.70     25.54 o 
  -6  -1   8       20.21       23.71      9.08 o 
  -5  -1   8      237.66      221.67     11.65 o 
  -4  -1   8      108.97       99.23      7.68 o 
  -3  -1   8       48.23       46.02      5.48 o 
  -2  -1   8      946.42      949.87     31.65 o 
  -1  -1   8     1062.64     1054.50     20.78 o 
   0  -1   8        0.65       -1.11      2.91 o 
   1  -1   8      209.35      216.49     11.48 o 
   2  -1   8      494.03      445.95     20.68 o 
   3  -1   8      501.25      482.88     16.90 o 
   4  -1   8        0.15        1.02      4.22 o 
   5  -1   8       34.95       55.60     11.20 o 
   6  -1   8       26.30       42.56     15.57 o 
   7  -1   8      126.70      127.64     20.82 o 
  -9   0   8        5.41       21.87     16.22 o 
  -8   0   8        4.64       -4.60      4.60 o 
  -7   0   8       27.53       23.58      6.37 o 
  -6   0   8        7.59       10.38      4.00 o 
  -5   0   8      399.79      374.82     14.26 o 
  -4   0   8       41.90       51.79      6.07 o 
  -3   0   8      289.60      295.98     13.73 o 
  -2   0   8      482.45      484.08     13.79 o 
  -1   0   8       30.56       39.50      5.15 o 
   0   0   8       67.26       74.01      7.19 o 
   1   0   8      215.67      227.19     11.19 o 
   2   0   8       24.00       24.52      5.25 o 
   3   0   8     1141.30     1018.53     23.92 o 
   4   0   8        0.15       -4.28      4.28 o 
   5   0   8      417.97      431.24     24.18 o 
   6   0   8        1.60        1.31      7.23 o 
   7   0   8       44.77       43.96     12.97 o 
  -8   1   8       33.36       32.00     10.09 o 
  -7   1   8        4.20        6.03      5.07 o 
  -6   1   8       21.53       25.22      4.69 o 
  -5   1   8       15.47       12.26      4.04 o 
  -4   1   8       81.90       76.04      6.99 o 
  -3   1   8       68.63       75.08      6.66 o 
  -2   1   8      936.86      965.05     21.87 o 
  -1   1   8        2.46       -0.27      2.49 o 
   0   1   8     1209.48     1169.29     22.08 o 
   1   1   8       95.67       81.58      7.83 o 
   2   1   8      346.03      311.70     13.07 o 
   3   1   8      362.41      373.79     14.24 o 
   4   1   8       95.14      110.11     13.10 o 
   5   1   8       42.29       39.42      9.12 o 
   6   1   8        0.21        8.10      8.80 o 
   7   1   8        0.04       -0.98      7.46 o 
  -8   2   8       22.77       10.71      9.21 o 
  -7   2   8        5.96        9.55      5.55 o 
  -6   2   8      149.31      169.23     14.19 o 
  -5   2   8      384.63      420.78     18.28 o 
  -4   2   8      155.06      141.27      8.86 o 
  -3   2   8      239.10      243.49      9.99 o 
  -2   2   8        0.49       -0.60      3.16 o 
  -1   2   8      166.68      145.07      9.56 o 
   0   2   8      698.06      686.62     16.51 o 
   1   2   8        9.97        5.88      4.12 o 
   2   2   8      740.27      742.64     19.02 o 
   3   2   8       99.78       97.76     12.59 o 
   4   2   8       18.80       18.94      9.85 o 
   5   2   8        6.97       11.89      6.18 o 
   6   2   8       20.58       13.34      7.16 o 
   7   2   8        4.22       -8.55      8.55 o 
  -9   3   8       32.72       53.22     20.86 o 
  -8   3   8       38.60       38.87     11.54 o 
  -7   3   8      132.77      122.35     16.52 o 
  -6   3   8        2.61       -2.67      3.65 o 
  -5   3   8        5.13       10.35      4.86 o 
  -4   3   8      535.49      514.80     20.38 o 
  -3   3   8       61.65       71.34      9.00 o 
  -2   3   8      947.81      883.02     25.59 o 
  -1   3   8      575.99      574.48     20.60 o 
   0   3   8      254.72      264.95     13.35 o 
   1   3   8      153.82      153.99      9.74 o 
   2   3   8      488.49      441.69     14.65 o 
   3   3   8       24.69       30.76      7.40 o 
   4   3   8        0.46        7.60      5.74 o 
   5   3   8      138.90      124.72     16.70 o 
   6   3   8        0.05       -4.36      6.69 o 
   7   3   8       28.83       44.61     11.49 o 
  -8   4   8        7.40        6.33      8.33 o 
  -7   4   8       30.73       41.84      9.93 o 
  -6   4   8       62.83       57.16      9.72 o 
  -5   4   8      158.36      145.54     14.05 o 
  -4   4   8        0.04       -2.16      3.92 o 
  -3   4   8      168.39      158.64     13.68 o 
  -2   4   8       95.38       97.21     10.62 o 
  -1   4   8      339.22      376.83     17.78 o 
   0   4   8      293.73      300.86     10.43 o 
   1   4   8      599.74      635.72     17.40 o 
   2   4   8      417.07      389.97     20.63 o 
   3   4   8      256.93      291.54     19.06 o 
   4   4   8      140.57      115.18     14.17 o 
   5   4   8       25.73       20.59      8.44 o 
   6   4   8       17.46       10.10     16.01 o 
  -8   5   8        1.08       11.45      8.60 o 
  -7   5   8       18.60       27.59      8.92 o 
  -6   5   8       10.66        9.28      6.15 o 
  -5   5   8        3.75       -3.00      6.82 o 
  -4   5   8      475.72      486.58     27.97 o 
  -3   5   8        2.03       -0.54      3.66 o 
  -2   5   8      695.51      640.41     23.61 o 
  -1   5   8       90.79       83.41     10.13 o 
   0   5   8       23.91       21.10      6.07 o 
   1   5   8        6.64       -3.38      5.06 o 
   2   5   8       18.87       17.22      5.80 o 
   3   5   8      110.10      109.57     18.87 o 
   4   5   8       91.52       78.25     12.30 o 
   5   5   8        0.13        2.78      6.48 o 
   6   5   8        0.00       -5.42      8.03 o 
  -8   6   8       55.34       54.11     14.10 o 
  -7   6   8       23.85       43.16     11.59 o 
  -6   6   8      233.00      201.94     29.09 o 
  -5   6   8      286.67      308.55     22.04 o 
  -4   6   8       88.65       90.04     12.00 o 
  -3   6   8       13.80       14.57      6.37 o 
  -2   6   8      257.92      225.35     28.46 o 
  -1   6   8      814.60      793.86     31.58 o 
   0   6   8      630.45      614.16     25.26 o 
   1   6   8       21.52        6.33     12.90 o 
   2   6   8        8.25       13.03      8.70 o 
   3   6   8       69.96       93.11     17.93 o 
   4   6   8       53.71       48.79      9.73 o 
   5   6   8        4.88       10.15      8.24 o 
   6   6   8        7.83        0.25     10.76 o 
  -8   7   8        0.24       -3.89      9.36 o 
  -7   7   8        0.81        4.90     11.74 o 
  -6   7   8        1.13       -6.92      7.06 o 
  -5   7   8       72.70       78.21     25.88 o 
  -4   7   8       25.64       20.64      7.70 o 
  -3   7   8       21.30       17.81      6.47 o 
  -2   7   8       86.20       84.30     11.86 o 
  -1   7   8      179.89      184.45     16.75 o 
   0   7   8      291.68      315.67     23.76 o 
   1   7   8       30.99       17.60     10.16 o 
   2   7   8        0.86        7.98      8.28 o 
   3   7   8       74.92       83.01     18.09 o 
   4   7   8      108.55      110.28     22.57 o 
   5   7   8      112.22      114.68     23.39 o 
  -7   8   8        7.26        3.59     16.04 o 
  -6   8   8       73.47       74.52     16.56 o 
  -5   8   8       22.45        7.93      9.40 o 
  -4   8   8      132.08      137.55     18.88 o 
  -3   8   8        0.77        6.22      6.87 o 
  -2   8   8        8.15       19.45     14.09 o 
  -1   8   8       87.50       86.55     13.51 o 
   0   8   8        4.39       -7.02      8.77 o 
   1   8   8       72.72       76.68     15.81 o 
   2   8   8        5.64        1.35     10.91 o 
   3   8   8       23.47       34.63     13.52 o 
   4   8   8        1.38        8.48     15.05 o 
  -6   9   8        4.02       10.15     12.24 o 
  -5   9   8       26.01       32.46     12.86 o 
  -4   9   8       98.79      116.42     19.16 o 
  -3   9   8        5.48        7.50     11.29 o 
  -2   9   8       50.34       54.66     16.56 o 
  -1   9   8       39.60       52.85     12.61 o 
   0   9   8       21.96       23.28     10.26 o 
   1   9   8      186.98      201.78     26.63 o 
   2   9   8        0.08       -9.47     14.48 o 
   3   9   8        4.86       27.65     14.33 o 
  -5  10   8       16.74       19.70     23.32 o 
  -4  10   8       17.53        9.54      9.86 o 
  -3  10   8       94.71      100.54     19.02 o 
  -2  10   8        0.09       -3.46      6.42 o 
  -1  10   8        0.08       -4.88      7.01 o 
   0  10   8        9.91       10.61     23.04 o 
   1  10   8      120.60      145.05     24.16 o 
   2  10   8       13.84       16.95     13.32 o 
  -4  11   8       24.91       11.38     10.39 o 
  -3  11   8      104.69       90.63     17.71 o 
  -2  11   8       84.43       79.16     17.17 o 
  -1  11   8       40.67       28.19     13.16 o 
   0  11   8        5.17        5.76     11.14 o 
   1  11   8        3.18        8.27     11.60 o 
  -1 -12   9       12.28       10.13     11.44 o 
   0 -12   9      122.02      111.81     19.81 o 
   1 -12   9       98.04      106.32     19.90 o 
   2 -12   9       19.10        5.20     14.16 o 
  -3 -11   9       93.76       96.94     15.75 o 
  -2 -11   9       18.00        7.35     11.57 o 
  -1 -11   9       48.23       34.62     15.47 o 
   0 -11   9        3.16       14.38     10.69 o 
   1 -11   9        3.67        3.35     17.27 o 
   2 -11   9       39.10       65.75     18.22 o 
   3 -11   9        0.00        2.18     10.59 o 
  -4 -10   9        7.83       20.92      9.55 o 
  -3 -10   9        8.88       22.73     10.18 o 
  -2 -10   9        1.28        5.84      6.67 o 
  -1 -10   9        0.59        5.33      8.53 o 
   0 -10   9       19.16       29.93     11.03 o 
   1 -10   9        4.58       18.81     11.06 o 
   2 -10   9       53.84       63.76     15.98 o 
   3 -10   9       11.49        3.12     10.72 o 
   4 -10   9       35.75       27.22     14.02 o 
  -5  -9   9       13.34       20.07     12.36 o 
  -4  -9   9       20.87       26.43      9.10 o 
  -3  -9   9      113.59      133.93     16.12 o 
  -2  -9   9       12.69       29.49      9.94 o 
  -1  -9   9        5.43        1.30      5.71 o 
   0  -9   9      122.88      154.25     23.29 o 
   1  -9   9       30.82       32.77     11.40 o 
   2  -9   9      270.40      308.21     33.59 o 
   3  -9   9        0.22       -2.40      8.96 o 
   4  -9   9       25.12       38.07     14.03 o 
   5  -9   9        9.98        9.42      8.66 o 
  -6  -8   9        0.18       -9.31      9.31 o 
  -5  -8   9       16.27       16.16     10.38 o 
  -4  -8   9        1.26       16.46      6.44 o 
  -3  -8   9        1.34        7.94      5.91 o 
  -2  -8   9      149.09      156.74     16.14 o 
  -1  -8   9      153.38      142.65     15.89 o 
   0  -8   9       23.22       21.75      6.71 o 
   1  -8   9       81.18       70.30     14.98 o 
   2  -8   9       70.95       83.59     21.63 o 
   3  -8   9      126.56      143.72     22.02 o 
   4  -8   9        2.49        2.55      8.29 o 
   5  -8   9       30.48       29.91      9.71 o 
   6  -8   9        3.85        0.93      7.91 o 
  -7  -7   9        0.90       -4.67     10.05 o 
  -6  -7   9        1.15        8.53     10.33 o 
  -5  -7   9       26.88       17.14      7.24 o 
  -4  -7   9        1.86       -7.26      7.59 o 
  -3  -7   9        8.62        6.51      5.25 o 
  -2  -7   9      153.73      161.73     19.70 o 
  -1  -7   9      253.08      254.53     21.47 o 
   0  -7   9      135.30      141.33     14.30 o 
   1  -7   9      197.74      243.85     26.05 o 
   2  -7   9       18.86       15.20      6.99 o 
   3  -7   9        6.70        7.96      6.18 o 
   4  -7   9       31.61       41.19      8.88 o 
   5  -7   9        4.53        2.77      5.91 o 
   6  -7   9       28.23       23.56     11.30 o 
  -7  -6   9        0.54        8.92     10.19 o 
  -6  -6   9        4.77       15.41      8.64 o 
  -5  -6   9        0.37       -4.31      4.31 o 
  -4  -6   9        6.43        8.22      5.05 o 
  -3  -6   9        2.68       -2.06      9.10 o 
  -2  -6   9      160.78      153.63     20.21 o 
  -1  -6   9       92.95      106.67     12.33 o 
   0  -6   9      226.49      236.76     20.25 o 
   1  -6   9       55.16       52.00      7.00 o 
   2  -6   9      195.36      194.93     27.88 o 
   3  -6   9        0.08        4.77      4.71 o 
   4  -6   9      205.02      203.56     18.21 o 
   5  -6   9        0.25        2.55      8.13 o 
   6  -6   9       35.23       53.23     13.02 o 
   7  -6   9        2.38        9.94     13.25 o 
  -8  -5   9        7.61       -8.87      8.87 o 
  -7  -5   9        0.36       10.04     14.18 o 
  -6  -5   9      206.28      203.52     19.85 o 
  -5  -5   9      131.79      124.26     14.51 o 
  -4  -5   9      188.27      191.81     16.81 o 
  -3  -5   9      107.73       89.13     11.56 o 
  -2  -5   9       64.83       64.54      9.66 o 
  -1  -5   9      267.16      265.04     17.71 o 
   0  -5   9     1265.15     1167.31     32.62 o 
   1  -5   9      217.33      212.06     12.23 o 
   2  -5   9     1440.55     1331.26     28.73 o 
   3  -5   9        4.81       11.72      6.17 o 
   4  -5   9       18.02       15.14      6.00 o 
   5  -5   9        5.96        4.96      5.81 o 
   6  -5   9        6.74        6.74     12.37 o 
   7  -5   9        9.71        0.84      9.02 o 
  -8  -4   9        0.07        3.65      9.37 o 
  -7  -4   9      100.88      116.56     19.00 o 
  -6  -4   9       19.65       20.21      7.39 o 
  -5  -4   9        0.41       -4.33      4.33 o 
  -4  -4   9      379.30      341.65     19.43 o 
  -3  -4   9        4.90        8.08      5.39 o 
  -2  -4   9     1419.02     1373.51     34.86 o 
  -1  -4   9      381.26      318.93     21.61 o 
   0  -4   9       23.71       19.15      4.62 o 
   1  -4   9      241.60      196.26     11.81 o 
   2  -4   9      535.72      494.06     17.47 o 
   3  -4   9        0.16        6.73      4.19 o 
   4  -4   9        0.26       -1.31      4.41 o 
   5  -4   9       16.46       19.03      8.75 o 
   6  -4   9        1.17        8.95      8.43 o 
   7  -4   9       12.72       16.23     11.68 o 
  -8  -3   9       24.90       34.51     11.04 o 
  -7  -3   9        1.52       -9.60      9.60 o 
  -6  -3   9      156.32      152.44     14.86 o 
  -5  -3   9       77.75       69.51      9.99 o 
  -4  -3   9        8.91       10.16      5.23 o 
  -3  -3   9      272.78      245.92     20.25 o 
  -2  -3   9      123.36      136.02     13.01 o 
  -1  -3   9       72.62       72.95      6.79 o 
   0  -3   9       97.55       96.54     12.57 o 
   1  -3   9       35.34       39.31      6.11 o 
   2  -3   9       56.10       63.72      7.65 o 
   3  -3   9      163.94      150.86     12.02 o 
   4  -3   9       57.95       66.82      9.42 o 
   5  -3   9      150.52      146.85     23.46 o 
   6  -3   9        5.08       20.39     10.01 o 
   7  -3   9       24.06       29.84     12.34 o 
  -8  -2   9        4.46        0.73     11.07 o 
  -7  -2   9        0.04        1.35      4.79 o 
  -6  -2   9        0.72        3.82      4.86 o 
  -5  -2   9        0.67        9.08      3.95 o 
  -4  -2   9      396.96      374.19     17.78 o 
  -3  -2   9       74.81       85.20     10.60 o 
  -2  -2   9     1196.13     1160.13     21.24 o 
  -1  -2   9      130.25      133.48      9.16 o 
   0  -2   9      423.03      396.08     14.29 o 
   1  -2   9      491.52      468.05     16.37 o 
   2  -2   9      274.11      243.20     13.40 o 
   3  -2   9      938.86      858.82     23.53 o 
   4  -2   9      271.56      288.05     15.91 o 
   5  -2   9       32.79       17.77      8.35 o 
   6  -2   9        3.01        1.99      7.41 o 
   7  -2   9        6.23        8.88      9.98 o 
  -8  -1   9        5.00       13.76     14.65 o 
  -7  -1   9       55.20       47.53      9.96 o 
  -6  -1   9       85.02       95.57     12.83 o 
  -5  -1   9      592.06      580.09     22.15 o 
  -4  -1   9       20.08       12.38      4.13 o 
  -3  -1   9       14.29       11.34      5.12 o 
  -2  -1   9       41.23       46.27      5.77 o 
  -1  -1   9     1687.45     1647.11     28.09 o 
   0  -1   9      177.44      163.54     10.62 o 
   1  -1   9       78.28       87.02      8.92 o 
   2  -1   9       12.44       17.59      4.95 o 
   3  -1   9     1240.88     1216.18     27.79 o 
   4  -1   9      274.98      284.55     19.59 o 
   5  -1   9      114.31       95.41     17.67 o 
   6  -1   9        0.45       -6.51      6.51 o 
   7  -1   9       10.70        0.61      9.60 o 
  -9   0   9       60.66       56.97     22.43 o 
  -8   0   9        1.59       -6.98     14.16 o 
  -7   0   9        6.20        5.53      6.86 o 
  -6   0   9       29.55       28.74      6.15 o 
  -5   0   9      125.48      125.13     10.62 o 
  -4   0   9        8.43        6.80      4.93 o 
  -3   0   9      124.55      128.93      8.99 o 
  -2   0   9        6.40        6.46      3.35 o 
  -1   0   9     1125.67     1118.61     35.13 o 
   0   0   9      383.96      333.17     13.39 o 
   1   0   9       16.65       13.04      5.55 o 
   2   0   9       20.96       21.59      5.37 o 
   3   0   9        0.45       -3.28      3.28 o 
   4   0   9      200.82      190.22     17.17 o 
   5   0   9      208.03      212.62     19.41 o 
   6   0   9       91.42       83.83     17.02 o 
   7   0   9       71.75       94.52     30.28 o 
  -8   1   9        4.85       10.90      8.59 o 
  -7   1   9        4.75        8.43      6.93 o 
  -6   1   9       27.92       30.83      6.70 o 
  -5   1   9        0.00        3.51      4.16 o 
  -4   1   9       80.85       88.43      7.85 o 
  -3   1   9        6.37        0.79      2.87 o 
  -2   1   9       57.32       46.30      5.62 o 
  -1   1   9       52.13       43.31      5.77 o 
   0   1   9        7.26       10.45      4.12 o 
   1   1   9      288.54      269.22     13.10 o 
   2   1   9      244.95      243.51     15.07 o 
   3   1   9      267.41      252.50     18.47 o 
   4   1   9      235.29      238.98     19.07 o 
   5   1   9       80.24       97.63     14.20 o 
   6   1   9       45.51       37.00      9.96 o 
   7   1   9        0.06       -8.63      8.63 o 
  -8   2   9       15.87       18.28     15.29 o 
  -7   2   9        0.79       -5.00      5.00 o 
  -6   2   9       80.01       74.20      9.97 o 
  -5   2   9       73.05       80.24      9.87 o 
  -4   2   9     1057.09     1045.68     29.27 o 
  -3   2   9        6.44        6.55      3.27 o 
  -2   2   9      447.37      433.11     18.37 o 
  -1   2   9       60.07       64.98      5.50 o 
   0   2   9      430.01      405.98     13.67 o 
   1   2   9      566.22      584.75     17.42 o 
   2   2   9      112.21      109.90      9.40 o 
   3   2   9       13.04       30.04      9.78 o 
   4   2   9        2.56        3.90      5.14 o 
   5   2   9      137.29      130.41     16.52 o 
   6   2   9       32.30       28.15      8.98 o 
   7   2   9        0.71        3.87      9.14 o 
  -8   3   9       27.28       54.61     13.24 o 
  -7   3   9       20.73       24.89     16.27 o 
  -6   3   9       22.12       32.45      7.38 o 
  -5   3   9       58.07       57.51      9.68 o 
  -4   3   9      353.11      323.57     17.14 o 
  -3   3   9      131.55      135.53     18.75 o 
  -2   3   9       32.93       32.46      6.35 o 
  -1   3   9       54.57       59.52     10.98 o 
   0   3   9      378.57      369.79     17.74 o 
   1   3   9      284.21      280.80     12.92 o 
   2   3   9       37.81       56.95     13.46 o 
   3   3   9       42.58       56.17      9.82 o 
   4   3   9      123.67      112.20     15.36 o 
   5   3   9       49.60       51.19     12.22 o 
   6   3   9       33.11       40.47     11.41 o 
  -8   4   9        1.31       -1.57      8.34 o 
  -7   4   9        0.21       -6.94     10.15 o 
  -6   4   9        1.92       -0.83      9.81 o 
  -5   4   9       10.18       16.26      5.92 o 
  -4   4   9        3.03        0.45      3.47 o 
  -3   4   9       94.29      105.06     11.65 o 
  -2   4   9      492.28      431.29     19.51 o 
  -1   4   9      246.18      265.99     15.99 o 
   0   4   9      746.44      682.16     24.07 o 
   1   4   9       31.14       40.03      7.38 o 
   2   4   9       16.38       13.07      6.44 o 
   3   4   9        1.27        9.83      5.70 o 
   4   4   9       19.14       28.44      8.86 o 
   5   4   9        0.02       -0.12      9.33 o 
   6   4   9        0.00       12.01      9.97 o 
  -8   5   9        4.05        2.54      8.65 o 
  -7   5   9       14.99        6.87      7.74 o 
  -6   5   9       40.32       64.55     10.97 o 
  -5   5   9       69.38       83.88     23.66 o 
  -4   5   9      140.38      142.23     14.72 o 
  -3   5   9      443.63      436.80     21.07 o 
  -2   5   9      592.10      513.46     22.05 o 
  -1   5   9      341.44      339.18     18.36 o 
   0   5   9      491.94      395.69     19.44 o 
   1   5   9        1.49        1.68      7.91 o 
   2   5   9        3.79        1.53     16.97 o 
   3   5   9        0.91        2.95      8.64 o 
   4   5   9        0.27       13.81     12.57 o 
   5   5   9       14.50        1.42     12.41 o 
   6   5   9       38.18       22.32     13.76 o 
  -8   6   9        7.40        4.60     10.40 o 
  -7   6   9       12.47        6.18     14.52 o 
  -6   6   9      181.56      201.75     23.72 o 
  -5   6   9       22.20       20.32      8.04 o 
  -4   6   9      364.85      351.55     23.21 o 
  -3   6   9      197.33      191.37     17.48 o 
  -2   6   9       29.24       46.29     14.43 o 
  -1   6   9       44.95       39.69      7.99 o 
   0   6   9      136.74      131.61     13.96 o 
   1   6   9      142.12      168.27     23.26 o 
   2   6   9       75.49       99.89     26.02 o 
   3   6   9       12.65       30.85     17.69 o 
   4   6   9       33.41       52.48     16.16 o 
   5   6   9      125.06      160.77     45.21 o 
  -7   7   9       17.65       16.48     18.90 o 
  -6   7   9        0.05       -4.07      8.17 o 
  -5   7   9       10.36       10.00      8.33 o 
  -4   7   9       62.16       74.07     12.36 o 
  -3   7   9      291.89      310.09     35.98 o 
  -2   7   9       28.10       33.90     10.44 o 
  -1   7   9       22.01       29.55      7.81 o 
   0   7   9      111.16      115.11     14.03 o 
   1   7   9      582.88      554.59     68.79 o 
   2   7   9        3.15       -2.63      8.63 o 
   3   7   9       42.19       67.42     17.52 o 
   4   7   9        8.13       23.27     14.57 o 
  -7   8   9        0.62       -8.36      8.36 o 
  -6   8   9        9.43        2.15     17.73 o 
  -5   8   9       65.47       86.18     20.07 o 
  -4   8   9        0.53       -5.73      6.52 o 
  -3   8   9      298.09      291.81     23.57 o 
  -2   8   9        1.92        6.70      6.55 o 
  -1   8   9      198.82      176.75     17.89 o 
   0   8   9       30.21       48.70     13.35 o 
   1   8   9       47.01       84.74     17.63 o 
   2   8   9       45.73       81.94     18.08 o 
   3   8   9        0.13       -0.01     10.61 o 
   4   8   9       17.18       30.99     15.33 o 
  -6   9   9        6.19        6.38     10.85 o 
  -5   9   9       15.32       10.37     10.97 o 
  -4   9   9        2.33        5.49     14.12 o 
  -3   9   9       98.51      121.98     18.27 o 
  -2   9   9       11.14        3.85     10.45 o 
  -1   9   9        0.10        6.91      6.54 o 
   0   9   9        3.76       -3.79     15.45 o 
   1   9   9       21.64       16.79     10.67 o 
   2   9   9       12.22      -10.59     10.59 o 
   3   9   9       12.03       18.19     14.11 o 
  -5  10   9        0.02       -7.81      8.21 o 
  -4  10   9        0.01       -5.93     24.65 o 
  -3  10   9       20.81       14.30      9.75 o 
  -2  10   9      130.90      115.26     16.38 o 
  -1  10   9        5.15        1.60     10.79 o 
   0  10   9        6.22        6.72     10.51 o 
   1  10   9        2.98        2.14     15.39 o 
   2  10   9      121.08      172.04     26.33 o 
  -3  11   9        2.97       17.86     11.17 o 
  -2  11   9       40.60       51.48     15.21 o 
  -1  11   9       33.61       60.56     16.50 o 
   0  11   9       14.91        5.24     25.42 o 
  -3 -11  10        0.52        7.18     26.99 o 
  -2 -11  10      109.24       98.04     20.43 o 
  -1 -11  10       60.90       92.29     18.64 o 
   0 -11  10        9.80       26.63     13.85 o 
   1 -11  10       43.74       53.12     21.34 o 
   2 -11  10        3.65       -0.55     13.88 o 
   3 -11  10        0.08       10.24     14.95 o 
  -4 -10  10        0.12       -0.44      8.34 o 
  -3 -10  10        3.39       -6.63      7.01 o 
  -2 -10  10        4.63       10.79      8.70 o 
  -1 -10  10       26.18       43.80     17.13 o 
   0 -10  10        4.84       19.65     10.57 o 
   1 -10  10       14.41       27.10     14.08 o 
   2 -10  10       22.53       16.86     11.38 o 
   3 -10  10       15.91       25.28     12.14 o 
   4 -10  10       34.98        3.90     19.10 o 
  -5  -9  10        5.19       19.94     13.05 o 
  -4  -9  10       37.67       34.87     10.08 o 
  -3  -9  10        7.12        5.00      6.33 o 
  -2  -9  10      139.94      139.52     16.20 o 
  -1  -9  10        1.01        3.36     15.31 o 
   0  -9  10       34.92       51.53     12.69 o 
   1  -9  10       62.60       70.52     15.19 o 
   2  -9  10        2.32        6.62     14.75 o 
   3  -9  10       98.77      129.71     22.72 o 
   4  -9  10       10.36       11.70     11.67 o 
   5  -9  10        0.88       -5.93     17.15 o 
  -6  -8  10       35.16       37.39     14.43 o 
  -5  -8  10       69.46       82.12     13.05 o 
  -4  -8  10        5.82       17.96      7.76 o 
  -3  -8  10        3.15       13.87      6.49 o 
  -2  -8  10        0.54        1.22      5.29 o 
  -1  -8  10      141.46      144.69     15.78 o 
   0  -8  10       57.87       70.55     14.83 o 
   1  -8  10        0.20       -3.25      5.49 o 
   2  -8  10        7.59       11.05      7.75 o 
   3  -8  10       59.37       70.06     16.08 o 
   4  -8  10       40.12       62.12     16.26 o 
   5  -8  10        3.54        9.07      7.93 o 
  -6  -7  10        1.89       -6.23      9.00 o 
  -5  -7  10        2.14       -4.65      7.05 o 
  -4  -7  10       13.84       15.43      6.76 o 
  -3  -7  10       24.91       19.53      9.36 o 
  -2  -7  10       11.14       16.38      5.88 o 
  -1  -7  10      122.81      130.02     14.76 o 
   0  -7  10      131.39      132.08     23.67 o 
   1  -7  10        1.35        3.05      5.53 o 
   2  -7  10      112.99      114.61     19.12 o 
   3  -7  10        1.15        1.77      5.65 o 
   4  -7  10        0.19       -8.67      8.67 o 
   5  -7  10       79.40      116.15     17.52 o 
   6  -7  10        0.00        9.36     10.83 o 
  -7  -6  10        9.57        6.16      9.86 o 
  -6  -6  10       71.75       63.07     15.07 o 
  -5  -6  10       75.19       70.01     15.22 o 
  -4  -6  10      290.64      260.67     25.33 o 
  -3  -6  10      173.00      165.38     16.68 o 
  -2  -6  10      547.50      614.11     32.91 o 
  -1  -6  10       25.02       40.02      7.98 o 
   0  -6  10      436.87      406.93     22.56 o 
   1  -6  10       21.58       17.37      7.16 o 
   2  -6  10      138.61      139.29     21.80 o 
   3  -6  10       21.13       33.42      7.55 o 
   4  -6  10       21.51       27.79      7.58 o 
   5  -6  10        1.78       16.69      7.54 o 
   6  -6  10        7.61        6.56     10.15 o 
  -7  -5  10       16.61       27.31     12.55 o 
  -6  -5  10       31.50       38.16      9.96 o 
  -5  -5  10        2.73        0.52      5.37 o 
  -4  -5  10      660.39      631.48     26.59 o 
  -3  -5  10      145.82      141.31     14.28 o 
  -2  -5  10      959.54      909.33     30.42 o 
  -1  -5  10      395.38      400.87     28.68 o 
   0  -5  10       94.63       93.74     12.13 o 
   1  -5  10       41.95       36.53      6.70 o 
   2  -5  10       56.75       57.54      8.89 o 
   3  -5  10       22.93       28.34      7.22 o 
   4  -5  10       77.86       79.44     11.65 o 
   5  -5  10       91.35      107.48     17.68 o 
   6  -5  10        1.07        6.80     22.41 o 
  -8  -4  10      120.68      146.91     21.07 o 
  -7  -4  10        7.03       -1.40      6.41 o 
  -6  -4  10      283.39      271.19     20.64 o 
  -5  -4  10       67.58       84.78     11.56 o 
  -4  -4  10       15.29       14.18      6.33 o 
  -3  -4  10       46.94       51.75     11.07 o 
  -2  -4  10       84.76       76.40     10.75 o 
  -1  -4  10      148.30      123.62     14.65 o 
   0  -4  10      542.88      515.82     30.03 o 
   1  -4  10       96.36       95.50      9.33 o 
   2  -4  10        0.29        3.94      4.01 o 
   3  -4  10       87.79       92.88     11.59 o 
   4  -4  10      102.89       94.14     11.87 o 
   5  -4  10        4.46       12.82      9.88 o 
   6  -4  10       19.03       27.55     11.18 o 
   7  -4  10        0.06       -9.04      9.04 o 
  -8  -3  10        3.82       -6.22     24.45 o 
  -7  -3  10       10.78       -5.01      6.05 o 
  -6  -3  10        0.31       -1.97      7.64 o 
  -5  -3  10        1.58        6.68      4.74 o 
  -4  -3  10        6.13        6.90      5.29 o 
  -3  -3  10      126.33      113.36     12.57 o 
  -2  -3  10      296.69      288.89     18.46 o 
  -1  -3  10      384.18      374.62     14.06 o 
   0  -3  10      834.24      850.92     21.68 o 
   1  -3  10       82.22       91.34      9.36 o 
   2  -3  10       77.73       72.82      8.73 o 
   3  -3  10       16.35       26.64      5.94 o 
   4  -3  10        2.84        3.17      7.03 o 
   5  -3  10       12.97       13.53     12.37 o 
   6  -3  10        4.57       12.72      8.46 o 
   7  -3  10        2.07       -5.35     15.05 o 
  -7  -2  10        0.17       -4.95      4.95 o 
  -6  -2  10        4.58        4.18      6.18 o 
  -5  -2  10       11.19        6.98      4.75 o 
  -4  -2  10       36.54       37.38      7.75 o 
  -3  -2  10      182.10      173.11     15.13 o 
  -2  -2  10      194.62      210.99     10.78 o 
  -1  -2  10      355.06      371.12     14.28 o 
   0  -2  10      125.55      138.90     12.44 o 
   1  -2  10      119.07      107.87     13.49 o 
   2  -2  10       55.95       56.88      7.84 o 
   3  -2  10       91.02       90.06      9.79 o 
   4  -2  10       90.27       93.62     12.37 o 
   5  -2  10       29.71       21.67     20.46 o 
   6  -2  10        0.02        0.27      7.81 o 
   7  -2  10        7.44       -9.08      9.08 o 
  -8  -1  10        6.73       -8.72     10.29 o 
  -7  -1  10        5.00        6.02     14.04 o 
  -6  -1  10      174.75      155.77     14.82 o 
  -5  -1  10       92.70       90.53     11.15 o 
  -4  -1  10      516.42      500.71     20.74 o 
  -3  -1  10        4.00        8.48      3.56 o 
  -2  -1  10       11.23        8.68      3.66 o 
  -1  -1  10       21.04       18.87      4.82 o 
   0  -1  10      243.94      222.56     12.88 o 
   1  -1  10      466.75      465.50     17.11 o 
   2  -1  10       86.14       91.85      9.76 o 
   3  -1  10       16.58       16.33      5.17 o 
   4  -1  10       99.20       98.89     13.36 o 
   5  -1  10      320.35      330.04     28.35 o 
   6  -1  10        1.90        9.73      8.06 o 
   7  -1  10       17.90       20.58     13.15 o 
  -8   0  10        4.62        1.68      8.77 o 
  -7   0  10       69.77      108.74     28.32 o 
  -6   0  10       43.94       47.60     10.72 o 
  -5   0  10       45.02       37.02      9.79 o 
  -4   0  10      280.00      259.56     12.66 o 
  -3   0  10       37.29       38.52      5.84 o 
  -2   0  10       25.12       21.84      6.80 o 
  -1   0  10      824.63      815.74     20.54 o 
   0   0  10      300.01      267.13     13.35 o 
   1   0  10     3673.31     3541.81     46.92 o 
   2   0  10       14.62       17.65      5.46 o 
   3   0  10      812.65      734.92     54.03 o 
   4   0  10       40.98       31.71      8.57 o 
   5   0  10        9.84       21.49      7.52 o 
   6   0  10      105.79      123.11     32.09 o 
   7   0  10       20.11       38.69     12.70 o 
  -8   1  10       19.18       11.98     11.60 o 
  -7   1  10        0.17        3.02      7.32 o 
  -6   1  10        6.26       11.12     11.80 o 
  -5   1  10      109.24      112.09     11.80 o 
  -4   1  10        4.70       -1.04      4.00 o 
  -3   1  10      648.81      654.66     23.04 o 
  -2   1  10       44.00       42.93      7.60 o 
  -1   1  10      398.47      389.30     20.16 o 
   0   1  10        0.27        2.30      3.40 o 
   1   1  10      104.01       91.96      9.29 o 
   2   1  10      159.50      151.28     11.78 o 
   3   1  10       40.98       45.99      9.10 o 
   4   1  10      151.94      146.60     16.23 o 
   5   1  10        4.45       -2.96     15.11 o 
   6   1  10       23.00       20.55     13.82 o 
  -8   2  10       20.75       12.49      9.63 o 
  -7   2  10        7.26        3.21      7.25 o 
  -6   2  10       10.58        7.56      5.13 o 
  -5   2  10        1.90        9.14      5.65 o 
  -4   2  10       55.17       48.76      8.31 o 
  -3   2  10      168.76      182.36     14.50 o 
  -2   2  10       63.95       63.11      9.09 o 
  -1   2  10        1.14       -0.34      4.71 o 
   0   2  10       85.85       90.13     11.08 o 
   1   2  10      116.85       99.13     14.36 o 
   2   2  10      233.72      258.32     13.25 o 
   3   2  10        0.52       -6.04      6.94 o 
   4   2  10        3.82       12.41      5.91 o 
   5   2  10        1.01       17.62      7.65 o 
   6   2  10       33.51       41.05     10.90 o 
  -8   3  10        2.29        7.14     12.39 o 
  -7   3  10       23.80       37.94     11.59 o 
  -6   3  10      127.83      158.26     15.43 o 
  -5   3  10        0.67       -1.33      4.55 o 
  -4   3  10      119.24      110.31     12.43 o 
  -3   3  10      242.83      213.75     17.06 o 
  -2   3  10      429.68      380.06     18.81 o 
  -1   3  10       30.66       23.20      5.94 o 
   0   3  10      254.04      232.95     15.58 o 
   1   3  10       19.63       12.02      5.64 o 
   2   3  10      168.25      170.44     22.65 o 
   3   3  10      224.69      189.12     17.95 o 
   4   3  10       22.32       20.83     11.24 o 
   5   3  10        6.66       19.47      9.08 o 
   6   3  10       19.31       25.05      9.87 o 
  -8   4  10        0.05        9.13      8.70 o 
  -7   4  10       52.54       58.81     10.94 o 
  -6   4  10      125.54      130.35     15.24 o 
  -5   4  10       41.17       37.35      8.38 o 
  -4   4  10      127.45      133.37     14.16 o 
  -3   4  10       47.15       38.09      8.19 o 
  -2   4  10       43.82       33.36      7.29 o 
  -1   4  10      289.06      291.32     17.47 o 
   0   4  10        2.35        4.85      5.31 o 
   1   4  10       60.78       65.92     10.04 o 
   2   4  10       26.28        3.77      9.15 o 
   3   4  10       88.15       81.37     18.21 o 
   4   4  10       17.50       35.21     13.48 o 
   5   4  10       47.80       35.50     15.02 o 
   6   4  10       18.57        0.01     22.15 o 
  -8   5  10       30.31       53.83     21.52 o 
  -7   5  10        1.59        8.40      7.72 o 
  -6   5  10      110.59      103.60     16.79 o 
  -5   5  10       15.43       18.45      7.06 o 
  -4   5  10      150.81      173.94     16.27 o 
  -3   5  10        0.83        0.60      3.60 o 
  -2   5  10        8.41        9.10      4.94 o 
  -1   5  10       31.00       29.19      6.52 o 
   0   5  10       11.68       19.56      7.91 o 
   1   5  10       12.41       30.12     11.78 o 
   2   5  10        0.03       14.85     10.02 o 
   3   5  10        3.76       15.40      8.59 o 
   4   5  10        0.28      -10.59     10.59 o 
   5   5  10        0.72        4.21     13.51 o 
  -7   6  10        2.02        8.01      9.01 o 
  -6   6  10       13.95        1.84      8.45 o 
  -5   6  10       53.59       61.42     11.19 o 
  -4   6  10       79.51       87.05     17.72 o 
  -3   6  10      241.31      206.09     25.71 o 
  -2   6  10      293.56      232.09     19.33 o 
  -1   6  10        0.75        3.04      5.42 o 
   0   6  10        7.07       11.47      5.90 o 
   1   6  10       32.36       22.71     21.79 o 
   2   6  10        4.46       21.00     10.04 o 
   3   6  10       49.95       74.39     18.43 o 
   4   6  10       88.96      135.57     24.85 o 
   5   6  10       40.66       33.65     15.63 o 
  -7   7  10       19.69       27.38     11.09 o 
  -6   7  10       16.98       31.15     24.91 o 
  -5   7  10       94.90      106.50     15.30 o 
  -4   7  10       20.71       33.78      8.62 o 
  -3   7  10      339.10      326.65     28.74 o 
  -2   7  10       48.75       36.31      9.36 o 
  -1   7  10       16.69       11.10      9.63 o 
   0   7  10      190.93      245.92     24.70 o 
   1   7  10       16.95       31.60     11.95 o 
   2   7  10      295.13      289.82     32.71 o 
   3   7  10       80.51      112.79     22.39 o 
   4   7  10        9.19       19.01     12.76 o 
  -6   8  10        3.60       -4.47      9.20 o 
  -5   8  10        0.01        3.48      9.37 o 
  -4   8  10       81.71       72.24     13.23 o 
  -3   8  10       32.13       25.45     11.44 o 
  -2   8  10      225.00      189.40     19.56 o 
  -1   8  10       78.84       95.21     14.35 o 
   0   8  10       23.50        3.89     23.06 o 
   1   8  10        3.98        2.19     25.50 o 
   2   8  10        7.31       20.28     18.60 o 
   3   8  10       45.01       48.53     17.23 o 
  -5   9  10       33.07       35.49     17.51 o 
  -4   9  10        0.11        0.69      8.39 o 
  -3   9  10       16.42       15.92      9.00 o 
  -2   9  10        2.29       -2.63      7.57 o 
  -1   9  10       16.61        1.85     15.45 o 
   0   9  10        3.11       -5.11     15.37 o 
   1   9  10        7.19       29.73     13.01 o 
   2   9  10       16.52       14.91     13.55 o 
  -4  10  10        4.87      -12.94     18.58 o 
  -3  10  10       11.67        9.00      9.83 o 
  -2  10  10       64.36       56.08     12.04 o 
  -1  10  10       86.67      112.07     22.71 o 
   0  10  10       10.98       -0.24     10.60 o 
   1  10  10        2.38      -10.75     10.93 o 
  -2 -11  11        0.42       -0.24     10.16 o 
  -1 -11  11        3.46        6.36     17.79 o 
   0 -11  11       44.85       38.34     24.47 o 
   1 -11  11       13.86       14.01      9.40 o 
   2 -11  11        1.27       -3.60     11.21 o 
  -3 -10  11        8.66        2.24      7.85 o 
  -2 -10  11       11.57       20.27     10.74 o 
  -1 -10  11       73.31       77.59     16.98 o 
   0 -10  11      111.92      123.34     27.96 o 
   1 -10  11       32.07       38.59     12.16 o 
   2 -10  11       26.57       24.67     26.85 o 
   3 -10  11        4.25        6.58     10.81 o 
  -5  -9  11        0.10       10.11      8.64 o 
  -4  -9  11       47.30       55.14     12.11 o 
  -3  -9  11       14.61        4.61      7.70 o 
  -2  -9  11      117.45      127.68     16.30 o 
  -1  -9  11       51.64       76.85     16.31 o 
   0  -9  11      113.64      131.49     21.45 o 
   1  -9  11       52.16       50.08     13.61 o 
   2  -9  11       13.21       15.29      9.47 o 
   3  -9  11       77.82       89.68     19.82 o 
   4  -9  11        0.78        0.78      9.67 o 
  -5  -8  11       20.36       27.51     10.34 o 
  -4  -8  11       66.74       75.31     13.05 o 
  -3  -8  11        0.75       11.09      6.08 o 
  -2  -8  11        0.35       13.05     17.21 o 
  -1  -8  11        1.64       12.31      6.46 o 
   0  -8  11       61.76       61.39     14.21 o 
   1  -8  11      117.22      118.80     19.82 o 
   2  -8  11       13.26       18.62      9.86 o 
   3  -8  11        0.08       -6.92      6.92 o 
   4  -8  11       44.19       37.76     15.09 o 
   5  -8  11       79.65       68.48     27.86 o 
  -6  -7  11        0.08       -8.31     11.40 o 
  -5  -7  11        2.94        0.59     11.83 o 
  -4  -7  11       60.46       63.59     11.88 o 
  -3  -7  11       91.17      114.23     19.02 o 
  -2  -7  11        4.45        5.28      9.13 o 
  -1  -7  11        0.59        7.68      7.53 o 
   0  -7  11       33.48       35.58     10.38 o 
   1  -7  11      449.39      454.42     35.47 o 
   2  -7  11        1.49        0.36      6.73 o 
   3  -7  11      114.01      138.72     21.76 o 
   4  -7  11        1.87       12.68      7.69 o 
   5  -7  11        3.66        7.79      8.03 o 
  -7  -6  11        0.09       -8.91     12.67 o 
  -6  -6  11        1.93       17.45      8.49 o 
  -5  -6  11       15.34       34.52      8.64 o 
  -4  -6  11        0.14       -0.92      5.76 o 
  -3  -6  11      207.07      167.40     38.51 o 
  -2  -6  11       18.76       20.27      9.68 o 
  -1  -6  11      267.85      282.37     20.90 o 
   0  -6  11       50.06       70.81     11.47 o 
   1  -6  11      117.05      110.93     14.07 o 
   2  -6  11        1.77        3.57      7.95 o 
   3  -6  11       75.67       69.95     11.13 o 
   4  -6  11       11.56       12.30      7.52 o 
   5  -6  11       27.55       16.52     10.46 o 
   6  -6  11        1.16       -6.27      9.41 o 
  -7  -5  11       18.58       39.08     12.39 o 
  -6  -5  11      144.91      139.60     17.44 o 
  -5  -5  11        0.70        8.29      5.56 o 
  -4  -5  11      152.20      147.34     15.67 o 
  -3  -5  11      170.82      178.83     17.12 o 
  -2  -5  11      360.78      358.36     26.58 o 
  -1  -5  11      145.59      119.42     14.01 o 
   0  -5  11      191.34      164.08     16.62 o 
   1  -5  11        8.64       -1.12      6.37 o 
   2  -5  11        9.67       10.86      5.43 o 
   3  -5  11       36.82       52.52     13.16 o 
   4  -5  11        0.76       -2.44      5.50 o 
   5  -5  11       20.24        1.01      9.62 o 
   6  -5  11       39.52       38.98     13.95 o 
  -7  -4  11        1.71       -6.89      6.89 o 
  -6  -4  11      220.42      217.70     19.52 o 
  -5  -4  11        7.33       -0.87     10.97 o 
  -4  -4  11      429.49      470.93     23.15 o 
  -3  -4  11      417.90      405.75     23.16 o 
  -2  -4  11       64.78       48.65      8.67 o 
  -1  -4  11      208.23      179.82     23.04 o 
   0  -4  11      159.95      126.96     14.34 o 
   1  -4  11        4.20       -4.80      4.80 o 
   2  -4  11      212.10      217.40     16.92 o 
   3  -4  11       64.79       69.45     10.45 o 
   4  -4  11       87.93       79.42     11.87 o 
   5  -4  11        8.78       -1.65      8.00 o 
   6  -4  11        7.66       -6.05      9.19 o 
  -7  -3  11       37.35       48.49     17.83 o 
  -6  -3  11       16.27       26.17      7.70 o 
  -5  -3  11       66.33       71.08     10.59 o 
  -4  -3  11      106.81      115.00     13.29 o 
  -3  -3  11        0.03        5.54      4.83 o 
  -2  -3  11       88.30       91.50     13.27 o 
  -1  -3  11       45.22       38.26      8.31 o 
   0  -3  11      123.81      129.21     11.97 o 
   1  -3  11      170.77      169.02     12.80 o 
   2  -3  11       11.10        9.42      4.16 o 
   3  -3  11        4.73        6.24      5.07 o 
   4  -3  11       14.54       22.93      8.89 o 
   5  -3  11        5.68       -2.31      8.57 o 
   6  -3  11       64.14       74.04     17.99 o 
  -8  -2  11       28.64       49.45     29.13 o 
  -7  -2  11        3.77       21.53      8.31 o 
  -6  -2  11      100.55      100.90     15.97 o 
  -5  -2  11       14.59       21.27      6.36 o 
  -4  -2  11      217.79      205.89     18.10 o 
  -3  -2  11      139.29      156.85     15.34 o 
  -2  -2  11      162.00      164.52     15.21 o 
  -1  -2  11      356.01      356.97     18.06 o 
   0  -2  11       51.13       41.41      7.12 o 
   1  -2  11      127.81      128.99     11.74 o 
   2  -2  11        5.84        7.68      7.74 o 
   3  -2  11        5.87        4.07      4.68 o 
   4  -2  11        1.59       -4.07      6.08 o 
   5  -2  11        2.86        2.06      7.41 o 
   6  -2  11        0.26        2.41     23.90 o 
  -8  -1  11       10.10        5.26     10.27 o 
  -7  -1  11        0.03       19.22      8.38 o 
  -6  -1  11       10.25       -3.29      5.77 o 
  -5  -1  11      211.90      199.26     22.09 o 
  -4  -1  11       31.64       20.65      7.81 o 
  -3  -1  11      499.57      504.45     21.85 o 
  -2  -1  11        2.07        8.82      3.87 o 
  -1  -1  11      172.92      187.57     15.96 o 
   0  -1  11      185.26      215.77     13.47 o 
   1  -1  11      815.04      791.65     23.06 o 
   2  -1  11      261.14      292.47     16.07 o 
   3  -1  11       25.96       19.34      5.39 o 
   4  -1  11       41.42       43.44      9.54 o 
   5  -1  11        2.23       13.25     10.81 o 
   6  -1  11       74.66       98.64     18.86 o 
  -8   0  11        0.33        9.75      9.01 o 
  -7   0  11       44.47       42.58     11.32 o 
  -6   0  11       26.79       30.75      9.96 o 
  -5   0  11      199.88      197.41     23.66 o 
  -4   0  11        0.38        1.03      7.56 o 
  -3   0  11     1080.17     1039.17     49.54 o 
  -2   0  11      101.33      107.60     11.33 o 
  -1   0  11       22.41       18.27      4.95 o 
   0   0  11      210.60      213.89     16.05 o 
   1   0  11        0.31       -3.74      3.74 o 
   2   0  11      797.70      797.67     23.58 o 
   3   0  11      343.85      370.50     21.92 o 
   4   0  11       74.17       79.79     12.44 o 
   5   0  11       47.42       55.35     11.35 o 
   6   0  11        1.00        4.26      9.02 o 
  -8   1  11        1.70       -3.87     14.42 o 
  -7   1  11       98.41       92.61     16.76 o 
  -6   1  11       13.00       25.38      9.94 o 
  -5   1  11       70.31       85.45     11.06 o 
  -4   1  11       59.81       79.17     10.72 o 
  -3   1  11      372.87      339.28     18.64 o 
  -2   1  11      688.69      703.73     24.94 o 
  -1   1  11     1656.73     1581.08     37.86 o 
   0   1  11      591.69      582.65     24.25 o 
   1   1  11      751.63      677.78     30.08 o 
   2   1  11      140.89      135.99     11.82 o 
   3   1  11        6.12        5.40      5.68 o 
   4   1  11       51.95       33.13     15.69 o 
   5   1  11        0.33       -6.54      6.54 o 
   6   1  11       25.38       30.82     12.65 o 
  -8   2  11        0.48       -1.54      9.39 o 
  -7   2  11      100.82      106.51     17.48 o 
  -6   2  11        4.23        3.67      8.89 o 
  -5   2  11      223.84      224.55     17.54 o 
  -4   2  11       13.95       15.29      5.75 o 
  -3   2  11      242.80      242.17     17.35 o 
  -2   2  11      159.83      181.23     15.30 o 
  -1   2  11      189.05      181.08     15.37 o 
   0   2  11        4.72        8.21      7.02 o 
   1   2  11        6.16        7.35      5.63 o 
   2   2  11       20.75        5.84     22.23 o 
   3   2  11       68.04       57.88     11.08 o 
   4   2  11        0.82        9.10      6.22 o 
   5   2  11        9.50       18.90     10.67 o 
   6   2  11        0.30       -6.73     15.21 o 
  -7   3  11        1.70       -7.03      7.03 o 
  -6   3  11      193.38      180.83     16.89 o 
  -5   3  11       26.16       37.68     10.35 o 
  -4   3  11       11.92       23.54      6.01 o 
  -3   3  11       13.58        8.59      4.55 o 
  -2   3  11      327.79      341.90     30.18 o 
  -1   3  11      353.59      340.76     19.09 o 
   0   3  11       30.06       18.70      6.57 o 
   1   3  11        2.23        4.41      5.32 o 
   2   3  11       17.24       32.39     17.93 o 
   3   3  11      225.16      219.31     27.57 o 
   4   3  11      292.31      316.63     33.12 o 
   5   3  11        6.24       18.34     20.80 o 
  -8   4  11        1.29        7.83     13.44 o 
  -7   4  11        1.27        2.19      6.97 o 
  -6   4  11       30.11       33.55      8.63 o 
  -5   4  11      161.91      199.93     18.02 o 
  -4   4  11       56.60       76.11     11.21 o 
  -3   4  11       94.36      110.72     20.00 o 
  -2   4  11       87.72      108.19     17.43 o 
  -1   4  11       36.91       37.10      8.20 o 
   0   4  11      333.76      322.54     18.97 o 
   1   4  11       15.46       33.20     18.01 o 
   2   4  11      254.50      260.19     30.23 o 
   3   4  11        0.36        8.57     17.51 o 
   4   4  11       11.03       24.85     12.74 o 
   5   4  11       16.55       21.09     15.34 o 
  -7   5  11       43.36       45.09     12.81 o 
  -6   5  11       10.51       24.25     27.70 o 
  -5   5  11       36.08       39.74     11.82 o 
  -4   5  11        8.48       13.67      6.26 o 
  -3   5  11       11.79        4.08      5.57 o 
  -2   5  11       17.32       26.18     11.03 o 
  -1   5  11        1.25        0.47      3.72 o 
   0   5  11        0.01        2.77      4.63 o 
   1   5  11        1.51       13.15     10.93 o 
   2   5  11        7.41       10.78     17.57 o 
   3   5  11        5.19       21.47     11.89 o 
   4   5  11       12.86       22.72     14.17 o 
   5   5  11       15.31       -4.52     17.17 o 
  -7   6  11        0.23       17.76     11.00 o 
  -6   6  11       24.92       26.23      9.94 o 
  -5   6  11       75.04       72.18     12.21 o 
  -4   6  11       42.77       53.21     10.42 o 
  -3   6  11       23.33       23.77     12.77 o 
  -2   6  11       46.44       43.20      9.14 o 
  -1   6  11       69.88       60.69     25.54 o 
   0   6  11       68.78       78.62     23.02 o 
   1   6  11        9.88       11.38     17.15 o 
   2   6  11       13.39       13.31     12.67 o 
   3   6  11        0.00       18.56     11.86 o 
   4   6  11       19.13       53.44     17.72 o 
  -6   7  11        0.83       -8.09     24.15 o 
  -5   7  11       91.21       95.25     14.51 o 
  -4   7  11      134.21      134.68     17.19 o 
  -3   7  11        5.49       -3.81      6.39 o 
  -2   7  11      155.22      179.23     18.71 o 
  -1   7  11      128.21      125.37     15.83 o 
   0   7  11        2.18        1.10     13.96 o 
   1   7  11      101.68      158.30     25.51 o 
   2   7  11       24.19       44.23     14.31 o 
   3   7  11      300.38      305.16     37.13 o 
  -6   8  11       23.37       22.28     16.44 o 
  -5   8  11      171.25      148.89     26.12 o 
  -4   8  11       13.19        3.59      8.33 o 
  -3   8  11        1.57        7.69     16.36 o 
  -2   8  11       48.50       78.06     13.28 o 
  -1   8  11       72.40       82.75     13.76 o 
   0   8  11       69.57       37.18     25.58 o 
   1   8  11        9.50       13.24     17.17 o 
   2   8  11        2.04       -0.62     12.14 o 
  -5   9  11        0.09       -5.37      7.18 o 
  -4   9  11        2.64       -1.46      9.62 o 
  -3   9  11        9.36       11.38     14.11 o 
  -2   9  11        4.38       -9.47     12.96 o 
  -1   9  11       20.21        9.29     25.16 o 
   0   9  11       10.82       -0.24     17.65 o 
   1   9  11        1.37       13.72     11.69 o 
  -3  10  11        7.49       12.84     10.22 o 
  -2  10  11       25.56        8.70     16.24 o 
  -1  10  11        6.28        9.60     29.45 o 
  -3 -10  12        3.64        8.99     12.79 o 
  -2 -10  12        2.79        5.39     11.11 o 
  -1 -10  12        2.47       -8.86      8.86 o 
   0 -10  12        1.99       11.49     18.96 o 
   1 -10  12       64.75       96.75     22.08 o 
   2 -10  12        7.55       19.63     11.72 o 
  -4  -9  12       43.67       38.29     15.02 o 
  -3  -9  12      115.84      143.52     23.47 o 
  -2  -9  12       38.27       41.46     10.94 o 
  -1  -9  12      164.96      187.05     25.59 o 
   0  -9  12        3.56        4.90      8.95 o 
   1  -9  12       34.57       50.61     19.00 o 
   2  -9  12        0.51        5.72      8.92 o 
   3  -9  12        1.66       -3.49      9.00 o 
  -5  -8  12       39.53       45.07     12.30 o 
  -4  -8  12        6.33       17.43      8.45 o 
  -3  -8  12      116.14      147.03     17.41 o 
  -2  -8  12       63.26       85.53     13.65 o 
  -1  -8  12        5.15        4.77     10.60 o 
   0  -8  12       22.08       40.10     11.22 o 
   1  -8  12        1.82       -0.26     12.16 o 
   2  -8  12        0.01       10.46     13.52 o 
   3  -8  12       41.78       50.61     14.59 o 
   4  -8  12       31.08       43.04     13.75 o 
  -6  -7  12        8.23        7.17     10.35 o 
  -5  -7  12        3.17        2.67      7.55 o 
  -4  -7  12        3.90       30.59      9.37 o 
  -3  -7  12       62.77       80.64     12.92 o 
  -2  -7  12       26.14       29.34      8.56 o 
  -1  -7  12        8.71       17.55     11.98 o 
   0  -7  12       17.18       23.21      9.09 o 
   1  -7  12        3.85       13.66      7.27 o 
   2  -7  12      192.71      239.65     35.87 o 
   3  -7  12       96.50       97.56     37.48 o 
   4  -7  12       27.01       31.14     15.07 o 
   5  -7  12        7.24       14.20     12.27 o 
  -6  -6  12       47.67       74.01     13.27 o 
  -5  -6  12        9.86       -2.41      6.91 o 
  -4  -6  12       29.85       31.48     11.74 o 
  -3  -6  12        4.58        2.07      5.82 o 
  -2  -6  12       37.32       41.40      9.48 o 
  -1  -6  12      219.76      260.20     21.60 o 
   0  -6  12       62.64       96.58     13.58 o 
   1  -6  12       71.06       72.83     14.39 o 
   2  -6  12        7.96        9.42      7.26 o 
   3  -6  12       29.55       25.41      9.57 o 
   4  -6  12       10.09        9.32      7.49 o 
   5  -6  12       11.25       19.68     10.77 o 
  -7  -5  12       14.65       22.57     17.88 o 
  -6  -5  12        6.64       23.83      9.83 o 
  -5  -5  12       32.36       33.78      9.66 o 
  -4  -5  12        1.00        7.15      6.14 o 
  -3  -5  12       13.42       12.23      6.76 o 
  -2  -5  12       10.42        6.53      5.90 o 
  -1  -5  12        9.06       11.35      6.44 o 
   0  -5  12        1.44       -0.14      4.49 o 
   1  -5  12        1.94       -2.79     10.81 o 
   2  -5  12        0.01        2.16     10.91 o 
   3  -5  12        9.17        5.68      5.84 o 
   4  -5  12        8.03       11.74      6.42 o 
   5  -5  12        7.25       20.07     10.53 o 
  -7  -4  12        0.00        6.79      7.21 o 
  -6  -4  12        0.53       11.59      7.62 o 
  -5  -4  12       90.73       87.46     20.35 o 
  -4  -4  12        7.74       10.30      6.90 o 
  -3  -4  12      127.02      141.14     15.51 o 
  -2  -4  12      176.11      150.14     15.92 o 
  -1  -4  12        4.18        6.02      5.22 o 
   0  -4  12        3.31        2.04      4.52 o 
   1  -4  12       26.43       10.31      6.33 o 
   2  -4  12        1.08        2.29      4.41 o 
   3  -4  12      207.77      214.24     18.47 o 
   4  -4  12      192.45      180.49     21.99 o 
   5  -4  12       19.32        0.68     17.97 o 
   6  -4  12       53.97       26.55     14.05 o 
  -7  -3  12        0.80       -3.08      9.05 o 
  -6  -3  12       34.51       40.07      9.88 o 
  -5  -3  12      144.78      156.01     16.47 o 
  -4  -3  12       29.34       34.96      8.98 o 
  -3  -3  12      159.74      179.18     19.32 o 
  -2  -3  12       98.56      112.53     13.64 o 
  -1  -3  12       30.64       26.87      7.27 o 
   0  -3  12      251.57      233.19     25.73 o 
   1  -3  12       37.05       28.79      6.76 o 
   2  -3  12      295.04      275.07     16.81 o 
   3  -3  12        0.03        4.28      4.69 o 
   4  -3  12        9.27        5.33      8.77 o 
   5  -3  12       12.69       19.42     10.58 o 
   6  -3  12       11.06        3.70     10.32 o 
  -8  -2  12        2.64        2.93     22.88 o 
  -7  -2  12       33.77       25.44     11.79 o 
  -6  -2  12       17.27       14.01      9.16 o 
  -5  -2  12       21.47       34.25     10.90 o 
  -4  -2  12       13.39       17.02      6.66 o 
  -3  -2  12       17.59       27.40      7.80 o 
  -2  -2  12      102.87      113.22     13.45 o 
  -1  -2  12       58.00       54.53     19.09 o 
   0  -2  12       44.03       45.89     10.71 o 
   1  -2  12       28.62       31.23      6.26 o 
   2  -2  12       16.31       25.61      6.94 o 
   3  -2  12        0.03       12.70      7.27 o 
   4  -2  12       12.62       -2.16      6.81 o 
   5  -2  12        3.84       -7.25      7.25 o 
   6  -2  12        1.79      -13.92     19.77 o 
  -8  -1  12       32.56       41.04     12.83 o 
  -7  -1  12       25.01       30.94     13.39 o 
  -6  -1  12       41.88       23.54     10.22 o 
  -5  -1  12        3.71       -3.67      6.46 o 
  -4  -1  12       13.66       15.08      8.48 o 
  -3  -1  12       15.35       24.22      8.57 o 
  -2  -1  12       16.93       15.88      8.37 o 
  -1  -1  12       49.31       54.13      7.83 o 
   0  -1  12      196.42      187.05     13.39 o 
   1  -1  12       37.86       35.40      6.55 o 
   2  -1  12      126.42      134.99     12.22 o 
   3  -1  12       38.89       27.82      8.83 o 
   4  -1  12        0.14       14.51      8.46 o 
   5  -1  12       45.15       38.23     12.05 o 
   6  -1  12        2.40       -8.19      8.19 o 
  -8   0  12       28.45       34.00     11.73 o 
  -7   0  12        5.26        4.02      9.05 o 
  -6   0  12       67.49       55.62     12.62 o 
  -5   0  12        1.59       11.55      8.10 o 
  -4   0  12       77.02       84.69     15.58 o 
  -3   0  12      473.21      470.66     24.88 o 
  -2   0  12      206.45      198.10     15.60 o 
  -1   0  12     1522.91     1519.54     37.73 o 
   0   0  12        0.55        4.67      4.56 o 
   1   0  12       22.59       20.86      6.23 o 
   2   0  12       68.16       77.20      9.13 o 
   3   0  12      152.18      171.00     21.71 o 
   4   0  12      170.12      194.65     27.77 o 
   5   0  12        1.65       -2.68      9.39 o 
   6   0  12        3.21        3.52      9.47 o 
  -8   1  12       12.34       -2.60      9.76 o 
  -7   1  12      111.47      114.12     19.54 o 
  -6   1  12       68.60       55.22     27.78 o 
  -5   1  12      503.03      465.35     38.89 o 
  -4   1  12       17.83        6.36      5.06 o 
  -3   1  12       24.50       22.57      6.97 o 
  -2   1  12      118.51      126.97     16.17 o 
  -1   1  12      146.78      139.75     14.98 o 
   0   1  12      523.51      467.21     42.40 o 
   1   1  12        2.20        1.04      4.71 o 
   2   1  12      153.18      177.38     23.36 o 
   3   1  12       12.61        4.55      6.29 o 
   4   1  12        0.37       16.42      8.30 o 
   5   1  12       27.50       17.41     22.08 o 
  -8   2  12        7.83        5.20     13.70 o 
  -7   2  12       19.12       39.65     12.81 o 
  -6   2  12      105.10       81.10     19.22 o 
  -5   2  12       36.05       51.77      9.93 o 
  -4   2  12      329.43      335.20     22.86 o 
  -3   2  12       29.65       43.97      9.54 o 
  -2   2  12      285.35      280.69     19.09 o 
  -1   2  12        0.02        6.38      4.61 o 
   0   2  12       72.66       84.96     11.50 o 
   1   2  12        0.00        4.74      6.09 o 
   2   2  12        0.33       -8.56      8.56 o 
   3   2  12        1.22       -8.09      9.36 o 
   4   2  12        2.91       -8.90      8.90 o 
   5   2  12        3.40       16.01     13.70 o 
  -8   3  12        1.68       -1.94      8.81 o 
  -7   3  12        5.77        6.24      9.74 o 
  -6   3  12        6.17       16.55      7.48 o 
  -5   3  12        9.20        8.98      6.72 o 
  -4   3  12       22.88       18.68      8.58 o 
  -3   3  12       18.12       23.44      6.88 o 
  -2   3  12       14.39        6.43      5.45 o 
  -1   3  12       19.93       25.80      6.44 o 
   0   3  12      283.47      270.21     25.05 o 
   1   3  12        9.92        7.06      5.58 o 
   2   3  12        1.70        0.51     13.01 o 
   3   3  12       76.77       68.60     26.71 o 
   4   3  12       52.87       67.90     18.80 o 
   5   3  12      168.98      224.50     31.84 o 
  -7   4  12        0.56       -5.90     10.11 o 
  -6   4  12        0.02       11.63      7.43 o 
  -5   4  12        4.62        0.36      6.64 o 
  -4   4  12      387.94      424.26     23.99 o 
  -3   4  12        4.93        9.19      6.85 o 
  -2   4  12      197.66      213.33     18.18 o 
  -1   4  12      113.83       90.41     12.32 o 
   0   4  12        0.54       -2.98      4.90 o 
   1   4  12      607.53      552.48     38.39 o 
   2   4  12      116.99      145.04     23.35 o 
   3   4  12       90.46       84.98     20.45 o 
   4   4  12       78.69       89.37     21.14 o 
  -7   5  12        0.04       -3.83      9.07 o 
  -6   5  12        0.19       -3.73      6.46 o 
  -5   5  12       16.57       10.58      6.59 o 
  -4   5  12        0.60       -4.39     11.06 o 
  -3   5  12      176.51      171.10     19.30 o 
  -2   5  12       60.97       52.67      9.75 o 
  -1   5  12       62.74       71.45     10.75 o 
   0   5  12       32.28       45.51      8.65 o 
   1   5  12       19.48       10.78     12.89 o 
   2   5  12       16.11        8.68     13.12 o 
   3   5  12       32.91       37.51     16.28 o 
   4   5  12        3.52       -5.86     15.19 o 
  -6   6  12        0.78        8.45      8.57 o 
  -5   6  12       40.23       42.77     11.20 o 
  -4   6  12       35.23       45.60     13.46 o 
  -3   6  12       28.55       15.72      7.33 o 
  -2   6  12       16.32       12.09      6.81 o 
  -1   6  12       55.31       45.06      9.88 o 
   0   6  12        7.23        0.18      9.04 o 
   1   6  12      170.10      149.93     24.94 o 
   2   6  12       55.00       70.39     19.92 o 
   3   6  12       88.92      117.50     24.09 o 
  -6   7  12        6.10       12.51     26.00 o 
  -5   7  12       36.84       45.07     11.28 o 
  -4   7  12        7.28        9.17      8.69 o 
  -3   7  12       59.58       64.78     12.58 o 
  -2   7  12      123.55      117.48     19.93 o 
  -1   7  12       82.42       64.36     12.24 o 
   0   7  12       75.56       94.45     21.38 o 
   1   7  12        3.53      -11.03     11.03 o 
   2   7  12       37.61       15.49     13.69 o 
   3   7  12       42.52       47.10     17.06 o 
  -5   8  12       19.63       18.95     16.14 o 
  -4   8  12       98.58      119.09     17.65 o 
  -3   8  12        2.18        2.51      7.85 o 
  -2   8  12        8.28       17.02     15.06 o 
  -1   8  12      142.44      191.80     49.40 o 
   0   8  12       46.92       40.34     31.07 o 
   1   8  12      223.05      235.00     33.21 o 
   2   8  12        2.79       28.81     13.27 o 
  -4   9  12        3.81        7.92     20.72 o 
  -3   9  12       14.08       17.71      8.97 o 
  -2   9  12        0.00       -9.31      9.31 o 
  -1   9  12        0.97       -1.20     11.49 o 
   0   9  12        1.04        5.87     23.58 o 
  -1 -10  13        0.89       15.01      9.95 o 
   0 -10  13       37.67       54.81     27.60 o 
   1 -10  13        0.66       16.18     13.96 o 
  -3  -9  13        2.97       16.88     13.41 o 
  -2  -9  13       14.12       31.82     12.59 o 
  -1  -9  13       19.93       17.81     19.24 o 
   0  -9  13       11.20       28.16     17.57 o 
   1  -9  13       21.82       30.16     23.22 o 
   2  -9  13        0.69       20.52     11.48 o 
  -4  -8  13        6.14       -0.23     19.60 o 
  -3  -8  13       14.25        6.57      8.47 o 
  -2  -8  13       14.11       22.57      9.14 o 
  -1  -8  13       11.62       28.38     12.12 o 
   0  -8  13       20.19       31.73     24.53 o 
   1  -8  13       22.42       30.38     10.98 o 
   2  -8  13       30.57       28.51     12.07 o 
   3  -8  13       35.22       66.46     16.01 o 
  -5  -7  13       22.76       26.76     11.49 o 
  -4  -7  13       31.45       46.33     11.00 o 
  -3  -7  13        9.58       15.92      7.43 o 
  -2  -7  13      100.72      105.50     15.32 o 
  -1  -7  13      177.14      180.46     20.62 o 
   0  -7  13        1.26       -3.26     12.51 o 
   1  -7  13        3.45       13.82      8.40 o 
   2  -7  13        2.49        7.37     17.17 o 
   3  -7  13      150.47      130.75     21.45 o 
   4  -7  13       39.20       63.12     29.84 o 
  -6  -6  13       21.42       31.34      9.73 o 
  -5  -6  13      145.04      185.88     25.39 o 
  -4  -6  13        4.67        3.06      7.06 o 
  -3  -6  13       42.74       58.36     12.24 o 
  -2  -6  13        3.22       -3.72      5.46 o 
  -1  -6  13       17.20       31.98      9.77 o 
   0  -6  13       85.88      114.78     16.09 o 
   1  -6  13        2.66       -4.86      7.30 o 
   2  -6  13       36.02       31.54     11.04 o 
   3  -6  13        9.30        9.24     13.54 o 
   4  -6  13        6.28       29.31     11.60 o 
  -6  -5  13       11.19       24.18      9.14 o 
  -5  -5  13        2.62        0.08      7.34 o 
  -4  -5  13        0.06        0.56      6.70 o 
  -3  -5  13        3.26       17.75      6.89 o 
  -2  -5  13       13.30        6.34     10.87 o 
  -1  -5  13        1.30       -2.53      5.81 o 
   0  -5  13        8.45       18.06      6.62 o 
   1  -5  13        2.49       -3.34      5.61 o 
   2  -5  13        7.93       14.15      8.78 o 
   3  -5  13        0.00       10.69     14.77 o 
   4  -5  13        3.20        5.90      9.00 o 
   5  -5  13        3.89        1.79     11.41 o 
  -7  -4  13        1.40       19.62     16.54 o 
  -6  -4  13        7.95        6.96      9.88 o 
  -5  -4  13       91.10       99.73     14.74 o 
  -4  -4  13       28.97       33.13      9.41 o 
  -3  -4  13       50.07       50.72     13.67 o 
  -2  -4  13        0.01       -4.45      4.58 o 
  -1  -4  13        5.12        4.29      5.86 o 
   0  -4  13      246.77      254.95     26.93 o 
   1  -4  13       33.34       36.95      9.09 o 
   2  -4  13       29.63       19.23      7.53 o 
   3  -4  13        6.26        6.17      5.98 o 
   4  -4  13       25.57       49.58     14.25 o 
   5  -4  13       83.39      104.51     25.12 o 
  -7  -3  13        0.69        6.46     10.31 o 
  -6  -3  13        0.68       -8.25      8.25 o 
  -5  -3  13       67.26       94.38     17.25 o 
  -4  -3  13      322.19      288.53     22.39 o 
  -3  -3  13       14.33        6.44      6.56 o 
  -2  -3  13      292.83      325.72     21.47 o 
  -1  -3  13       12.83        5.33      5.19 o 
   0  -3  13        0.00       -1.16      4.87 o 
   1  -3  13      219.83      213.63     18.76 o 
   2  -3  13       68.52       78.42      9.88 o 
   3  -3  13       61.13       80.84     11.33 o 
   4  -3  13      124.17      153.53     21.60 o 
   5  -3  13        5.11       -5.88      9.79 o 
  -7  -2  13        2.50       15.95     16.12 o 
  -6  -2  13        0.12       -2.74      7.84 o 
  -5  -2  13       23.28       26.44     10.52 o 
  -4  -2  13       16.58       10.04      8.90 o 
  -3  -2  13        1.08       -6.43      6.43 o 
  -2  -2  13       17.77       25.29      7.16 o 
  -1  -2  13       40.48       34.82      9.42 o 
   0  -2  13       96.98       95.19     10.76 o 
   1  -2  13        2.99       -3.76      4.08 o 
   2  -2  13        0.33       -1.74      7.54 o 
   3  -2  13        4.67       20.37      7.79 o 
   4  -2  13       17.95       18.81     12.10 o 
   5  -2  13        2.49       16.84     11.76 o 
  -7  -1  13       23.10       16.42     10.49 o 
  -6  -1  13       32.35       11.36     12.93 o 
  -5  -1  13       12.68       11.63     18.70 o 
  -4  -1  13       30.84       32.61     10.93 o 
  -3  -1  13       43.07       58.84     13.90 o 
  -2  -1  13       72.96       66.02     14.07 o 
  -1  -1  13       27.90       34.57      7.99 o 
   0  -1  13       26.73       20.01      8.81 o 
   1  -1  13       63.18       81.08      9.76 o 
   2  -1  13       34.87       35.65     11.85 o 
   3  -1  13       27.87       21.80      8.80 o 
   4  -1  13       11.21       -0.13      7.48 o 
   5  -1  13        0.08       -8.24      8.24 o 
  -7   0  13       58.41       48.74     14.80 o 
  -6   0  13        1.85        5.28      8.43 o 
  -5   0  13      127.13      150.48     26.47 o 
  -4   0  13        1.23       -0.11      6.97 o 
  -3   0  13      103.77      143.24     23.52 o 
  -2   0  13      411.61      442.69     21.86 o 
  -1   0  13      234.98      251.78     21.40 o 
   0   0  13      453.60      469.31     22.85 o 
   1   0  13        0.03       -3.49      8.40 o 
   2   0  13       11.68       11.67      6.62 o 
   3   0  13       59.77       81.89     12.82 o 
   4   0  13       31.67       37.21      9.95 o 
   5   0  13      144.68      166.88     23.08 o 
  -7   1  13        3.73        4.66      9.00 o 
  -6   1  13       78.29       84.99     31.53 o 
  -5   1  13       42.42       41.81     11.77 o 
  -4   1  13      359.44      417.87     32.95 o 
  -3   1  13      482.96      462.88     25.31 o 
  -2   1  13       52.12       58.10      9.71 o 
  -1   1  13       53.48       54.07     15.87 o 
   0   1  13        1.36       -2.02      4.83 o 
   1   1  13      193.70      193.70     17.81 o 
   2   1  13       38.67       53.35     14.92 o 
   3   1  13        2.69       -0.11     10.42 o 
   4   1  13       26.32       40.50     33.35 o 
   5   1  13       64.02      121.08     29.61 o 
  -7   2  13       66.72       66.15     16.68 o 
  -6   2  13       17.93       38.71     11.98 o 
  -5   2  13        4.45        3.98     14.22 o 
  -4   2  13        5.47        3.55      5.52 o 
  -3   2  13       72.08       87.69     12.05 o 
  -2   2  13        3.27        9.99      5.53 o 
  -1   2  13       52.92       47.49     18.75 o 
   0   2  13        7.92        5.45      6.39 o 
   1   2  13        1.01        2.17      5.61 o 
   2   2  13       13.71        4.87     10.41 o 
   3   2  13       19.03       31.60     14.15 o 
   4   2  13        7.36       -2.91     12.43 o 
   5   2  13        3.34       28.29     20.76 o 
  -7   3  13        1.07       -9.58      9.58 o 
  -6   3  13        8.03        5.24      9.14 o 
  -5   3  13       20.25       32.57      9.91 o 
  -4   3  13       20.71       16.19     13.76 o 
  -3   3  13       47.17       38.18      8.41 o 
  -2   3  13        2.90        3.29      7.87 o 
  -1   3  13       82.70       94.02     12.04 o 
   0   3  13       11.55        2.36      5.89 o 
   1   3  13      235.42      253.57     29.68 o 
   2   3  13        7.68      -12.96     32.70 o 
   3   3  13        2.58       10.50     17.17 o 
   4   3  13       11.87       11.14     13.64 o 
  -7   4  13       10.30       29.95     12.92 o 
  -6   4  13        0.02        7.85      7.92 o 
  -5   4  13       10.22       10.86      6.87 o 
  -4   4  13        3.50       -2.05      5.49 o 
  -3   4  13      179.34      200.65     19.15 o 
  -2   4  13      138.92      129.95     23.33 o 
  -1   4  13       19.74       28.79      7.59 o 
   0   4  13        6.42        7.78      7.21 o 
   1   4  13        0.76        4.37     20.68 o 
   2   4  13      224.62      232.49     41.07 o 
   3   4  13       48.26       69.81     19.26 o 
   4   4  13       26.32       39.27     14.07 o 
  -6   5  13       75.96       82.85     14.57 o 
  -5   5  13       22.87       22.65      8.98 o 
  -4   5  13       45.30       42.14     10.05 o 
  -3   5  13       14.03        6.70      5.88 o 
  -2   5  13       41.28       30.99     13.53 o 
  -1   5  13       22.46       25.48      7.32 o 
   0   5  13       10.05        5.93     10.01 o 
   1   5  13        0.83        9.43     12.19 o 
   2   5  13       23.80       25.70     15.09 o 
   3   5  13       38.79       46.08     17.43 o 
  -6   6  13        0.20        1.95     10.03 o 
  -5   6  13        3.93        9.91      8.09 o 
  -4   6  13        1.74        7.89      6.60 o 
  -3   6  13       39.88       57.66     11.02 o 
  -2   6  13        2.77       10.76     11.54 o 
  -1   6  13       77.27       81.00     12.62 o 
   0   6  13        1.61       -1.76     19.14 o 
   1   6  13       40.45       70.43     18.85 o 
   2   6  13       40.41       28.54     28.56 o 
   3   6  13       20.18       -3.65     49.44 o 
  -5   7  13       32.87       43.93     18.46 o 
  -4   7  13       42.28       32.16     11.05 o 
  -3   7  13       15.12       18.62     11.35 o 
  -2   7  13        2.08        0.39     11.04 o 
  -1   7  13      243.38      216.07     21.95 o 
   0   7  13        5.26       15.73     28.00 o 
   1   7  13      257.55      324.66     62.19 o 
   2   7  13        5.75        9.93     16.44 o 
  -4   8  13        3.20       17.62      9.33 o 
  -3   8  13      152.84      154.58     18.87 o 
  -2   8  13        8.43       25.15      9.62 o 
  -1   8  13        0.64       31.52     13.98 o 
   0   8  13       16.62        7.49     12.24 o 
  -2  -9  14       15.50       13.28     28.99 o 
  -1  -9  14       14.57       20.27     13.46 o 
   0  -9  14       47.55       36.11     14.49 o 
   1  -9  14       15.10       15.89     11.79 o 
  -4  -8  14        0.96       15.05     11.58 o 
  -3  -8  14        3.53       -0.90     11.08 o 
  -2  -8  14        5.37        8.30      7.97 o 
  -1  -8  14        1.58        1.90      7.92 o 
   0  -8  14       20.95       28.15     12.51 o 
   1  -8  14       41.57       36.36     19.77 o 
   2  -8  14       72.54      109.95     21.91 o 
  -4  -7  14        0.20        6.87     15.83 o 
  -3  -7  14       15.43        8.68      8.62 o 
  -2  -7  14       69.22       86.99     14.32 o 
  -1  -7  14       12.97       19.23     11.60 o 
   0  -7  14      162.01      209.98     26.74 o 
   1  -7  14        9.23        2.29     24.21 o 
   2  -7  14        4.05       -5.36     17.37 o 
   3  -7  14       19.05       13.41     11.10 o 
  -5  -6  14        0.28        5.45      8.03 o 
  -4  -6  14       93.32       93.63     15.09 o 
  -3  -6  14       69.59       76.76     21.89 o 
  -2  -6  14       15.36        6.08      8.66 o 
  -1  -6  14        1.47       -4.58      5.62 o 
   0  -6  14        8.94       11.78      7.50 o 
   1  -6  14      219.78      237.47     27.90 o 
   2  -6  14        8.13        7.01      8.88 o 
   3  -6  14       20.68       20.53     10.66 o 
   4  -6  14       19.20       13.80     15.25 o 
  -6  -5  14       12.51       21.43     11.67 o 
  -5  -5  14        8.95        0.86      9.01 o 
  -4  -5  14        0.34        3.50      7.73 o 
  -3  -5  14        7.12       -1.00      6.69 o 
  -2  -5  14        0.46       -2.81      8.35 o 
  -1  -5  14        0.34       -1.73      5.45 o 
   0  -5  14        5.68        7.19      6.25 o 
   1  -5  14       61.06       62.30     14.50 o 
   2  -5  14        0.01       -5.91      5.91 o 
   3  -5  14       52.69       38.89     19.91 o 
   4  -5  14        6.21        6.29     12.22 o 
  -6  -4  14        5.34       -8.60     13.78 o 
  -5  -4  14        9.52        5.48     10.11 o 
  -4  -4  14       33.19       25.82     14.99 o 
  -3  -4  14        4.97        8.22      6.61 o 
  -2  -4  14        6.69       17.48      7.63 o 
  -1  -4  14      140.58      139.50     16.31 o 
   0  -4  14       15.93        1.22      5.63 o 
   1  -4  14      280.29      262.07     22.41 o 
   2  -4  14       54.76       23.53     10.59 o 
   3  -4  14       41.70       44.17     10.65 o 
   4  -4  14        3.77      -12.73     27.37 o 
  -6  -3  14        1.10        3.79     13.13 o 
  -5  -3  14       13.07       10.48     10.46 o 
  -4  -3  14        1.43       -6.98      7.73 o 
  -3  -3  14       69.63       94.16     17.93 o 
  -2  -3  14      235.78      260.61     28.79 o 
  -1  -3  14       18.71       14.62      6.47 o 
   0  -3  14       56.80       27.99      8.85 o 
   1  -3  14        0.11        6.60      5.66 o 
   2  -3  14      155.30      185.35     18.95 o 
   3  -3  14       43.89        9.78     10.36 o 
   4  -3  14       28.41        3.89     23.86 o 
  -7  -2  14       22.66       11.49     11.63 o 
  -6  -2  14       83.46       72.12     20.80 o 
  -5  -2  14       27.05       49.28     16.44 o 
  -4  -2  14      130.85      129.72     24.97 o 
  -3  -2  14        1.87       15.64      9.77 o 
  -2  -2  14        4.17        5.73      8.62 o 
  -1  -2  14        1.30       -7.77      7.77 o 
   0  -2  14        0.04       -6.02     15.94 o 
   1  -2  14        9.32       13.02      5.69 o 
   2  -2  14      119.34      112.65     12.41 o 
   3  -2  14        6.48        8.13     13.84 o 
   4  -2  14       27.39       24.36     22.73 o 
  -7  -1  14        0.23       -7.93      7.93 o 
  -6  -1  14        0.03       -8.63      8.63 o 
  -5  -1  14        0.77       -0.01      7.90 o 
  -4  -1  14        1.56       -7.15      7.15 o 
  -3  -1  14        0.34        4.11      7.22 o 
  -2  -1  14       24.54       25.95     16.14 o 
  -1  -1  14        1.09        3.25      6.87 o 
   0  -1  14       14.44       11.23      8.15 o 
   1  -1  14       42.38       56.55     10.44 o 
   2  -1  14        0.83       11.14     12.69 o 
   3  -1  14       92.12      116.45     21.42 o 
   4  -1  14        6.44       18.72     17.71 o 
  -7   0  14        1.42       -3.33     14.99 o 
  -6   0  14       13.88       20.46     10.84 o 
  -5   0  14       23.04        9.60     18.86 o 
  -4   0  14       13.21        7.35      8.06 o 
  -3   0  14       27.23       32.67     11.89 o 
  -2   0  14       36.44       50.95     12.68 o 
  -1   0  14      214.99      217.06     18.22 o 
   0   0  14        0.29       -4.87      5.84 o 
   1   0  14      233.56      268.69     20.92 o 
   2   0  14       16.41       11.67     14.34 o 
   3   0  14        8.07       29.10     13.30 o 
   4   0  14       24.39       37.96     15.05 o 
  -7   1  14       30.21       15.09     10.58 o 
  -6   1  14        1.95       -5.34     13.37 o 
  -5   1  14      115.08      123.75     20.64 o 
  -4   1  14       32.17       53.59     13.19 o 
  -3   1  14      443.81      483.66     40.83 o 
  -2   1  14      145.82      135.17     15.15 o 
  -1   1  14        0.57       -5.16      5.16 o 
   0   1  14        2.01       22.06      7.33 o 
   1   1  14       12.66       15.52      7.35 o 
   2   1  14       44.27       68.12     19.18 o 
   3   1  14       61.83       52.31     17.15 o 
   4   1  14       13.41       15.60     14.65 o 
  -7   2  14        0.17        5.40     10.61 o 
  -6   2  14       89.53      104.44     20.28 o 
  -5   2  14       38.48       41.80     12.54 o 
  -4   2  14       37.07       29.88     10.09 o 
  -3   2  14       44.35       43.21      9.72 o 
  -2   2  14        0.35        1.71      5.11 o 
  -1   2  14        0.11        2.31      4.81 o 
   0   2  14       22.81       23.97     12.09 o 
   1   2  14       23.23       36.53     13.99 o 
   2   2  14      130.36      146.59     23.68 o 
   3   2  14      123.74      131.34     24.67 o 
   4   2  14       69.26       40.30     18.32 o 
  -7   3  14        0.15       -4.48     26.79 o 
  -6   3  14        2.39       14.83      9.95 o 
  -5   3  14        6.30       12.77      8.56 o 
  -4   3  14        6.09       -4.44      9.96 o 
  -3   3  14       32.63       21.67      8.75 o 
  -2   3  14        0.01       -8.91      9.37 o 
  -1   3  14       37.37       49.50     10.15 o 
   0   3  14      100.44      100.85     13.38 o 
   1   3  14      123.39      146.50     30.12 o 
   2   3  14       87.95      140.40     24.20 o 
   3   3  14       71.11       95.86     26.51 o 
   4   3  14        1.08       36.35     25.22 o 
  -6   4  14       46.59       67.33     17.46 o 
  -5   4  14        3.77        7.65      7.12 o 
  -4   4  14        0.14       -2.65      9.27 o 
  -3   4  14      133.58      131.58     16.18 o 
  -2   4  14       56.94       49.81     11.24 o 
  -1   4  14      322.05      292.93     22.23 o 
   0   4  14       19.41       35.37     13.94 o 
   1   4  14        0.01        0.52     11.42 o 
   2   4  14       34.84       52.33     16.51 o 
   3   4  14       64.30       55.23     19.46 o 
  -6   5  14       18.00       30.65     13.56 o 
  -5   5  14       68.42       79.54     13.70 o 
  -4   5  14        2.63       -6.54      6.77 o 
  -3   5  14        0.07       -0.67      5.77 o 
  -2   5  14        3.63        0.41     12.13 o 
  -1   5  14      118.00       99.78     14.24 o 
   0   5  14       59.11       66.93     30.62 o 
   1   5  14       16.47       40.73     16.50 o 
   2   5  14        0.00      -16.42     17.71 o 
  -5   6  14       48.20       76.83     21.30 o 
  -4   6  14       10.68       20.75      8.59 o 
  -3   6  14       55.16       46.90     11.25 o 
  -2   6  14        0.16        9.79      6.60 o 
  -1   6  14       28.43       28.94     27.76 o 
   0   6  14       23.65        5.90     12.75 o 
   1   6  14        8.20       -9.04     16.42 o 
   2   6  14       19.06       11.70     12.67 o 
  -4   7  14        1.82       -9.85      9.85 o 
  -3   7  14       49.61       50.15     21.52 o 
  -2   7  14        5.07       -0.44      8.51 o 
  -1   7  14        5.07        7.11     26.99 o 
   0   7  14      109.64       98.43     21.84 o 
  -2  -8  15        9.55        3.30      8.30 o 
  -1  -8  15       11.36       24.22     19.81 o 
   0  -8  15       12.17       23.53     21.73 o 
   1  -8  15        0.06      -18.78     21.36 o 
  -4  -7  15       58.39       57.92     12.27 o 
  -3  -7  15        1.50       -7.72      7.72 o 
  -2  -7  15       13.05       19.16      9.14 o 
  -1  -7  15      178.22      178.40     47.79 o 
   0  -7  15       29.97       39.82     16.66 o 
   1  -7  15      268.59      305.73     34.07 o 
   2  -7  15       58.54       73.51     17.17 o 
  -4  -6  15       11.65       14.97      8.79 o 
  -3  -6  15      164.11      160.82     19.40 o 
  -2  -6  15       92.61      121.85     17.12 o 
  -1  -6  15       16.27       21.45      8.83 o 
   0  -6  15       16.05       17.61     10.80 o 
   1  -6  15        1.03       -1.27      9.17 o 
   2  -6  15        7.49       12.35     10.28 o 
   3  -6  15       64.55       89.04     19.28 o 
  -5  -5  15        0.46       12.20      9.36 o 
  -4  -5  15       10.37       13.55     11.86 o 
  -3  -5  15        0.21       10.21     10.95 o 
  -2  -5  15        0.89       -6.26      8.13 o 
  -1  -5  15       20.81       16.81      8.85 o 
   0  -5  15        3.16       -5.39      8.66 o 
   1  -5  15        0.12       -3.34      7.50 o 
   2  -5  15       75.09       41.44     19.75 o 
   3  -5  15       72.23       87.84     18.09 o 
  -5  -4  15        0.01       -8.32      8.32 o 
  -4  -4  15        1.06       -2.13     10.77 o 
  -3  -4  15       22.34       41.18     13.84 o 
  -2  -4  15        2.08       -4.32      8.16 o 
  -1  -4  15       56.50       50.29     10.90 o 
   0  -4  15       48.08       52.16     11.27 o 
   1  -4  15      130.21      117.34     16.48 o 
   2  -4  15       81.95      114.13     18.19 o 
   3  -4  15       95.31       88.20     26.35 o 
  -6  -3  15       67.88       98.35     18.73 o 
  -5  -3  15       76.14       55.51     17.34 o 
  -4  -3  15       14.55       13.53     12.12 o 
  -3  -3  15      182.81      163.93     24.48 o 
  -2  -3  15       48.22       49.23     14.46 o 
  -1  -3  15      380.83      383.39     34.69 o 
   0  -3  15        1.04        5.18     12.12 o 
   1  -3  15       37.28       48.22     25.14 o 
   2  -3  15       16.21       38.82     27.86 o 
   3  -3  15       22.31       20.33     13.35 o 
   4  -3  15       12.93       10.56     12.99 o 
  -6  -2  15       11.47        5.33     10.39 o 
  -5  -2  15       18.62       15.88     12.45 o 
  -4  -2  15        6.20        6.25      9.60 o 
  -3  -2  15       15.41       18.75     10.91 o 
  -2  -2  15       45.89       32.45     21.58 o 
  -1  -2  15       17.96       23.31     15.71 o 
   0  -2  15       26.59        9.91     24.45 o 
   1  -2  15        0.81        5.18     13.74 o 
   2  -2  15       11.94       12.13     12.79 o 
   3  -2  15       15.23       23.97     17.47 o 
   4  -2  15       77.50       69.23     25.38 o 
  -6  -1  15       24.74       31.17     12.32 o 
  -5  -1  15        0.41       -8.52      8.52 o 
  -4  -1  15        3.37        6.27      9.46 o 
  -3  -1  15       16.41        9.56      9.98 o 
  -2  -1  15        1.96       -2.25      6.36 o 
  -1  -1  15       23.82       33.71     12.77 o 
   0  -1  15       41.47       44.44     20.56 o 
   1  -1  15        3.33        0.90      7.63 o 
   2  -1  15       77.80       98.93     19.60 o 
   3  -1  15        0.26       -9.78     12.01 o 
   4  -1  15       32.89       45.59     23.40 o 
  -6   0  15        7.04        0.25     12.00 o 
  -5   0  15      104.04      118.65     32.52 o 
  -4   0  15       68.15       55.77     21.44 o 
  -3   0  15      143.73      176.94     25.55 o 
  -2   0  15       11.83        5.45      9.53 o 
  -1   0  15       18.59       24.47     10.17 o 
   0   0  15      136.07      160.09     17.27 o 
   1   0  15       59.99       57.52     11.05 o 
   2   0  15       72.62       96.80     20.65 o 
   3   0  15       54.74       72.22     33.75 o 
   4   0  15        0.29       -6.29     18.24 o 
  -6   1  15       12.84        0.54     11.52 o 
  -5   1  15       41.16       49.76     16.89 o 
  -4   1  15       47.97       48.54     21.56 o 
  -3   1  15        2.45       12.42     15.80 o 
  -2   1  15       47.52       66.30     21.18 o 
  -1   1  15      120.82      144.06     16.40 o 
   0   1  15       36.97       21.16     15.56 o 
   1   1  15       19.83       21.50     12.63 o 
   2   1  15       13.89        4.57     20.46 o 
   3   1  15       95.52       63.81     19.79 o 
  -6   2  15        2.13        7.25      8.83 o 
  -5   2  15      115.52      132.50     22.92 o 
  -4   2  15       17.25        9.44      9.71 o 
  -3   2  15        0.61       -7.18      7.18 o 
  -2   2  15       46.41       29.27     20.63 o 
  -1   2  15       84.48       83.16     13.00 o 
   0   2  15       22.31       28.01      8.47 o 
   1   2  15        0.51       -8.77     24.83 o 
   2   2  15       43.59       16.83     14.06 o 
   3   2  15       15.93       27.76     22.61 o 
  -6   3  15       15.40       19.44     10.27 o 
  -5   3  15       22.75       24.94     12.04 o 
  -4   3  15       58.35       60.52     19.00 o 
  -3   3  15       87.20       80.66     12.69 o 
  -2   3  15      124.03      102.00     14.14 o 
  -1   3  15       84.78       81.34     14.49 o 
   0   3  15      113.74      116.77     15.10 o 
   1   3  15        6.24       10.08     11.55 o 
   2   3  15       94.40      125.73     24.09 o 
   3   3  15        0.85       39.52     14.86 o 
  -5   4  15       75.10      100.36     20.42 o 
  -4   4  15        0.33        1.11     13.15 o 
  -3   4  15        3.17        7.27      6.93 o 
  -2   4  15       39.74       49.59     17.91 o 
  -1   4  15        0.06        7.19      8.99 o 
   0   4  15      141.37      147.30     25.73 o 
   1   4  15       33.08       49.34     17.11 o 
   2   4  15        0.28        2.74     12.36 o 
  -5   5  15        2.86        0.84      8.84 o 
  -4   5  15       29.47       15.49      9.10 o 
  -3   5  15       20.36       18.89      8.85 o 
  -2   5  15       20.59       23.25     17.41 o 
  -1   5  15        0.61        2.92      6.44 o 
   0   5  15      240.88      266.03     34.11 o 
   1   5  15       28.44       39.11     27.48 o 
  -4   6  15       30.74       22.97      9.77 o 
  -3   6  15       27.12       17.14      8.73 o 
  -2   6  15       31.15       24.02      9.95 o 
  -1   6  15        0.12       22.45     14.06 o 
   0   6  15       49.09       70.37     20.00 o 
  -2  -7  16       11.75       22.48      8.53 o 
  -1  -7  16        1.40        0.90      8.92 o 
   0  -7  16       13.00       31.61     19.61 o 
  -3  -6  16       86.10       79.02     32.18 o 
  -2  -6  16       10.30       27.11     11.29 o 
  -1  -6  16      260.15      246.75     24.95 o 
   0  -6  16       14.08        8.82      9.82 o 
   1  -6  16       16.58       10.91      9.86 o 
   2  -6  16        8.17       16.34     16.46 o 
  -4  -5  16        9.55        8.56      9.54 o 
  -3  -5  16        0.00       -2.14     12.22 o 
  -2  -5  16       30.49       13.26     10.65 o 
  -1  -5  16       70.62       60.71     17.74 o 
   0  -5  16        0.26        2.56      8.19 o 
   1  -5  16        2.08       11.20      8.85 o 
   2  -5  16        0.09       12.59      9.30 o 
  -5  -4  16       14.62       24.67     11.56 o 
  -4  -4  16        6.68       -3.49      9.76 o 
  -3  -4  16       48.68       67.93     20.66 o 
  -2  -4  16       17.47       -4.67     19.06 o 
  -1  -4  16       54.10       60.85     17.16 o 
   0  -4  16       65.74       57.93     41.48 o 
   1  -4  16       18.67       10.53     13.07 o 
   2  -4  16      144.44      202.09     35.99 o 
  -5  -3  16       31.15       46.36     20.92 o 
  -4  -3  16        0.48        7.55     18.44 o 
  -3  -3  16        2.84        3.51     10.12 o 
  -2  -3  16       74.57       98.34     21.28 o 
  -1  -3  16        0.23       -7.52      7.52 o 
   0  -3  16      244.99      227.24     29.07 o 
   1  -3  16       24.28       28.50     13.79 o 
   2  -3  16        7.24        3.19     14.12 o 
  -5  -2  16        4.95        6.91     12.02 o 
  -4  -2  16       43.15       53.37     18.57 o 
  -3  -2  16       25.13       37.59     12.61 o 
  -2  -2  16        4.41       23.00     10.52 o 
  -1  -2  16        9.11       17.25     10.39 o 
   0  -2  16      259.89      296.10     44.18 o 
   1  -2  16       21.93       34.95     22.23 o 
   2  -2  16       61.39       55.88     25.74 o 
  -5  -1  16        0.90       -9.69      9.69 o 
  -4  -1  16       23.10       24.12     14.52 o 
  -3  -1  16        2.84       16.44     14.77 o 
  -2  -1  16       16.48       14.55     17.09 o 
  -1  -1  16        6.73       23.45     11.23 o 
   0  -1  16       15.76       27.07     11.56 o 
   1  -1  16        4.02       -5.38      9.16 o 
   2  -1  16      100.95      101.87     34.09 o 
   3  -1  16       12.02       33.08     22.07 o 
  -5   0  16        5.68        3.37     26.85 o 
  -4   0  16       66.41       91.07     19.10 o 
  -3   0  16       42.24       52.38     16.79 o 
  -2   0  16       70.71       82.95     18.36 o 
  -1   0  16        1.43       -8.58     20.11 o 
   0   0  16       51.10       60.98     21.81 o 
   1   0  16       46.40       40.98     18.90 o 
   2   0  16       61.47       63.69     19.18 o 
   3   0  16        7.25       10.39     16.67 o 
  -5   1  16       96.55      155.39     24.55 o 
  -4   1  16        3.67        3.56     10.97 o 
  -3   1  16        6.81        5.88      8.39 o 
  -2   1  16       55.52       52.18     15.77 o 
  -1   1  16        1.96       -5.91     21.40 o 
   0   1  16       44.22       69.44     16.73 o 
   1   1  16      106.64      138.55     23.91 o 
   2   1  16       21.52       11.35     15.71 o 
  -5   2  16       36.87       35.44     15.20 o 
  -4   2  16        3.22        8.65     11.33 o 
  -3   2  16        7.28       14.00     10.45 o 
  -2   2  16       66.90       70.40     17.17 o 
  -1   2  16        2.87        4.52     12.46 o 
   0   2  16      122.80      160.71     18.27 o 
   1   2  16       66.91       91.94     21.07 o 
   2   2  16        5.66       24.22     14.50 o 
  -5   3  16        3.83       14.80     12.05 o 
  -4   3  16       64.45       75.87     19.17 o 
  -3   3  16       22.36       27.48     12.29 o 
  -2   3  16       78.20       82.74     14.28 o 
  -1   3  16        0.72       10.52     11.38 o 
   0   3  16       15.03       24.72     30.78 o 
   1   3  16       25.86       30.16     17.23 o 
   2   3  16        0.01       -7.38     19.16 o 
  -4   4  16       56.20      108.51     21.33 o 
  -3   4  16       21.52       37.53     14.63 o 
  -2   4  16        0.01        4.38     11.48 o 
  -1   4  16       36.17       32.37     17.08 o 
   0   4  16        2.48       -3.96     21.40 o 
   1   4  16       51.74       52.77     24.59 o 
  -3   5  16       57.19       63.08     21.38 o 
  -2   5  16       15.58        8.76      8.55 o 
  -1   5  16        7.11       15.08     13.22 o 
   0   5  16        9.52       23.00     15.47 o 
  -3  -5  17       29.27       18.66     13.49 o 
  -2  -5  17        9.18        9.38     12.35 o 
  -1  -5  17        1.03       13.58     16.68 o 
   0  -5  17       56.25       58.70     20.37 o 
  -3  -4  17       68.38       70.20     19.86 o 
  -2  -4  17       34.29       21.10     15.14 o 
  -1  -4  17       32.74       43.69     16.21 o 
   0  -4  17        3.26       15.28     12.66 o 
   1  -4  17        0.78       -2.86     13.80 o 
  -4  -3  17       52.00       81.82     18.39 o 
  -3  -3  17       53.24       33.78     33.57 o 
  -2  -3  17        7.29        7.43     10.91 o 
  -1  -3  17        1.61       -5.44     11.36 o 
   0  -3  17        0.71        2.95     11.27 o 
   1  -3  17       25.14       20.82     14.52 o 
  -4  -2  17        3.27       -7.70     11.02 o 
  -3  -2  17       39.46       24.95     13.13 o 
  -2  -2  17       15.57       24.64     13.29 o 
  -1  -2  17        4.24        6.92     10.87 o 
   0  -2  17        2.41       -7.59     14.40 o 
   1  -2  17       45.90       38.35     14.17 o 
  -4  -1  17       24.44       14.77     19.29 o 
  -3  -1  17        9.93       30.69     13.65 o 
  -2  -1  17      237.57      260.49     33.34 o 
  -1  -1  17        4.95        2.53     10.71 o 
   0  -1  17      165.03      153.05     24.96 o 
   1  -1  17        2.66        3.31     25.05 o 
   2  -1  17        7.77       28.24     27.07 o 
  -4   0  17       32.13       31.34     18.28 o 
  -3   0  17        1.33        3.47     11.25 o 
  -2   0  17       86.56      122.17     23.43 o 
  -1   0  17        0.08        2.73      9.18 o 
   0   0  17       50.00       67.11     26.31 o 
   1   0  17        0.15       15.01     23.28 o 
  -4   1  17       33.15       50.54     27.48 o 
  -3   1  17        6.65       18.26     12.37 o 
  -2   1  17        7.15        0.60     18.72 o 
  -1   1  17       17.00       36.04     12.23 o 
   0   1  17        0.00        7.23     11.04 o 
   1   1  17        7.46       47.45     16.81 o 
  -4   2  17        6.68       -8.24      9.99 o 
  -3   2  17        6.08       11.94     11.70 o 
  -2   2  17        0.96       -6.39      9.88 o 
  -1   2  17       96.57       95.67     36.15 o 
   0   2  17        6.89       15.56     36.51 o 
   1   2  17      117.91      133.61     24.96 o 
  -3   3  17        2.37       -4.16     14.16 o 
  -2   3  17       38.40       23.89     13.20 o 
  -1   3  17        0.05       14.59      8.87 o 
   0   3  17        2.63        5.03     31.15 o 
  -2  -3  18       10.91        5.14     12.06 o 
  -1  -3  18        0.02       -0.02     10.44 o 
  -2  -2  18      137.37      164.17     27.32 o 
  -1  -2  18        8.20       28.03     15.09 o 
   0  -2  18        8.58       18.42     13.29 o 
  -3  -1  18        6.36       -5.76     11.15 o 
  -2  -1  18        0.74        3.51     10.58 o 
  -1  -1  18       58.03       71.54     25.30 o 
   0  -1  18       62.03       56.53     18.46 o 
  -3   0  18       13.72       16.69     12.12 o 
  -2   0  18       55.17       56.75     18.09 o 
  -1   0  18        7.21       -2.56     14.06 o 
  -2   1  18        7.07        9.54     13.03 o 
  -1   1  18       87.26      108.98     21.68 o 
                                                 
