# Supplementary material for: 3,4-Di­methyl­thieno[2,3-b]thio­phene-2,5-dicarbo­nitrile
Source: Acta Crystallogr Sect E Struct Rep Online. 2013 Jul 17;69(Pt 8):o1272. doi: 10.1107/S1600536813017960 (PMC3793767; doi:10.1107/S1600536813017960)
Supplement: Supplementary file 3 [file e-69-o1272-Isup3.cml]

<?xml version="1.0" encoding="UTF-8"?>
<cml convention="cmlDict:cmllite" xmlns="http://www.xml-cml.org/schema" xmlns:cmlDict="http://www.xml-cml.org/dictionary/cml/" xmlns:nameDict="http://www.xml-cml.org/dictionary/cml/name/">
  <molecule id="m1">
    <name dictRef="nameDict:unknown">3,4-Dimethylthieno[2,3-b]thiophene-2,5-dicarbonitrile</name>
    <atomArray>
      <atom id="a1" elementType="C">
        <label value="1" dictRef="cmlDict:locant"/>
        <label value="C" dictRef="cmlDict:locant"/>
      </atom>
      <atom id="a27" elementType="H"/>
      <atom id="a28" elementType="H"/>
      <atom id="a29" elementType="H"/>
      <atom id="a18" elementType="S" hydrogenCount="0">
        <label value="1" dictRef="cmlDict:locant"/>
        <label value="S" dictRef="cmlDict:locant"/>
      </atom>
      <atom id="a19" elementType="C" hydrogenCount="0">
        <label value="2" dictRef="cmlDict:locant"/>
      </atom>
      <atom id="a20" elementType="C" hydrogenCount="0">
        <label value="3" dictRef="cmlDict:locant"/>
      </atom>
      <atom id="a21" elementType="C" hydrogenCount="0">
        <label value="3a" dictRef="cmlDict:locant"/>
      </atom>
      <atom id="a22" elementType="C" hydrogenCount="0">
        <label value="4" dictRef="cmlDict:locant"/>
      </atom>
      <atom id="a23" elementType="C" hydrogenCount="0">
        <label value="5" dictRef="cmlDict:locant"/>
      </atom>
      <atom id="a24" elementType="S" hydrogenCount="0">
        <label value="6" dictRef="cmlDict:locant"/>
        <label value="S'" dictRef="cmlDict:locant"/>
      </atom>
      <atom id="a25" elementType="C" hydrogenCount="0">
        <label value="6a" dictRef="cmlDict:locant"/>
      </atom>
      <atom id="a13" elementType="N" hydrogenCount="0">
        <label value="N" dictRef="cmlDict:locant"/>
      </atom>
      <atom id="a16" elementType="C" hydrogenCount="0">
        <label value="X" dictRef="cmlDict:locant"/>
      </atom>
      <atom id="a15" elementType="N" hydrogenCount="0">
        <label value="N'" dictRef="cmlDict:locant"/>
      </atom>
      <atom id="a17" elementType="C" hydrogenCount="0">
        <label value="X" dictRef="cmlDict:locant"/>
      </atom>
      <atom id="a26" elementType="C">
        <label value="1'" dictRef="cmlDict:locant"/>
        <label value="C'" dictRef="cmlDict:locant"/>
      </atom>
      <atom id="a30" elementType="H"/>
      <atom id="a31" elementType="H"/>
      <atom id="a32" elementType="H"/>
    </atomArray>
    <bondArray>
      <bond id="a1_a27" atomRefs2="a1 a27" order="S"/>
      <bond id="a1_a28" atomRefs2="a1 a28" order="S"/>
      <bond id="a1_a29" atomRefs2="a1 a29" order="S"/>
      <bond id="a18_a25" atomRefs2="a18 a25" order="S"/>
      <bond id="a25_a21" atomRefs2="a25 a21" order="D"/>
      <bond id="a21_a20" atomRefs2="a21 a20" order="S"/>
      <bond id="a20_a19" atomRefs2="a20 a19" order="D"/>
      <bond id="a18_a19" atomRefs2="a18 a19" order="S"/>
      <bond id="a22_a23" atomRefs2="a22 a23" order="D"/>
      <bond id="a24_a23" atomRefs2="a24 a23" order="S"/>
      <bond id="a24_a25" atomRefs2="a24 a25" order="S"/>
      <bond id="a21_a22" atomRefs2="a21 a22" order="S"/>
      <bond id="a13_a16" atomRefs2="a13 a16" order="T"/>
      <bond id="a19_a16" atomRefs2="a19 a16" order="S"/>
      <bond id="a15_a17" atomRefs2="a15 a17" order="T"/>
      <bond id="a23_a17" atomRefs2="a23 a17" order="S"/>
      <bond id="a1_a20" atomRefs2="a1 a20" order="S"/>
      <bond id="a26_a30" atomRefs2="a26 a30" order="S"/>
      <bond id="a26_a31" atomRefs2="a26 a31" order="S"/>
      <bond id="a26_a32" atomRefs2="a26 a32" order="S"/>
      <bond id="a26_a22" atomRefs2="a26 a22" order="S"/>
    </bondArray>
  </molecule>
</cml>
